# Supplementary material for: Identification and characterization of transposable element AhMITE1 in the genomes of cultivated and two wild peanuts
Source: BMC Genomics. 2022 Jul 11;23:500. doi: 10.1186/s12864-022-08732-0 (PMC9277781; doi:10.1186/s12864-022-08732-0)
Supplement: Supplementary file 11 — Additional file 11: Supplementary table 1. [file 12864_2022_8732_MOESM11_ESM.xlsx]

## Sheet: Sheet1
Supplementary Table 1. Alignment of AhMITE1 family members in the A. hypogaea cv. Tifrunner genome.
ID	Chr.	Similarity (%)	Length	Start (bp)	End (bp)	E-value
AhMITE1_1	A01	100	205	21058247	21058451	9e-101
AhMITE1_2	A01	100	205	102625374	102625578	9e-101
AhMITE1_3	A01	99.02	205	10299558	10299762	5e-98
AhMITE1_4	A01	99.02	205	95816307	95816103	5e-98
AhMITE1_5	A01	97.56	205	105410094	105409890	1e-93
AhMITE1_6	A01	96.1	205	490312	490108	7e-90
AhMITE1_7	A01	96.1	205	5947382	5947586	7e-90
AhMITE1_8	A01	95.59	205	18620255	18620459	1e-87
AhMITE1_9	A01	90.29	205	21357170	21356966	6e-72
AhMITE1_10	A02	100	205	7888480	7888276	9e-101
AhMITE1_11	A02	100	205	13414040	13413836	9e-101
AhMITE1_12	A02	100	205	96120395	96120599	9e-101
AhMITE1_13	A02	100	205	97104159	97104363	9e-101
AhMITE1_14	A02	99.02	205	83612640	83612436	5e-98
AhMITE1_15	A02	99.02	205	84237216	84237012	5e-98
AhMITE1_16	A02	98.05	205	23491931	23491727	3e-95
AhMITE1_17	A02	96.1	205	3730204	3730408	7e-90
AhMITE1_18	A02	94.12	205	98323004	98323208	6e-84
AhMITE1_19	A03	100	205	303038	303242	9e-101
AhMITE1_20	A03	100	205	8387781	8387985	9e-101
AhMITE1_21	A03	100	205	11714399	11714195	9e-101
AhMITE1_22	A03	100	205	33773372	33773168	9e-101
AhMITE1_23	A03	100	205	39508310	39508106	9e-101
AhMITE1_24	A03	100	205	44454172	44454376	9e-101
AhMITE1_25	A03	100	205	125798779	125798983	9e-101
AhMITE1_26	A03	100	205	134712494	134712698	9e-101
AhMITE1_27	A03	99.51	205	4342361	4342158	5e-98
AhMITE1_28	A03	99.02	205	8971933	8972137	2e-97
AhMITE1_29	A03	98.05	205	125415934	125416138	3e-95
AhMITE1_30	A03	98.05	205	52557863	52558066	3e-94
AhMITE1_31	A04	99.51	205	128002311	128002515	4e-99
AhMITE1_32	A04	97.56	205	2316435	2316639	1e-93
AhMITE1_33	A04	96.59	205	5984879	5985083	6e-91
AhMITE1_34	A05	100	205	8322965	8323169	9e-101
AhMITE1_35	A05	100	205	8379132	8378928	9e-101
AhMITE1_36	A05	100	205	8481261	8481465	9e-101
AhMITE1_37	A05	100	205	41873415	41873211	9e-101
AhMITE1_38	A05	99.02	205	27345701	27345905	5e-98
AhMITE1_39	A05	98.54	205	115166370	115166574	2e-96
AhMITE1_40	A05	97.07	205	114026557	114026353	1e-92
AhMITE1_41	A05	96.1	205	14116003	14115799	7e-90
AhMITE1_42	A05	96.1	205	105088724	105088928	7e-90
AhMITE1_43	A06	100	205	17376185	17375981	9e-101
AhMITE1_44	A06	99.51	205	12010729	12010525	4e-99
AhMITE1_45	A06	99.51	205	13174179	13174383	4e-99
AhMITE1_46	A06	99.51	205	107654218	107654422	4e-99
AhMITE1_47	A06	99.02	205	13776847	13776643	5e-98
AhMITE1_48	A06	99.02	205	104178905	104179109	5e-98
AhMITE1_49	A06	97.55	205	87378925	87378721	4e-93
AhMITE1_50	A07	100	205	25356609	25356405	9e-101
AhMITE1_51	A07	99.02	205	2428494	2428698	5e-98
AhMITE1_52	A07	99.02	205	3098973	3098769	5e-98
AhMITE1_53	A08	100	205	5660623	5660419	9e-101
AhMITE1_54	A08	100	205	26644597	26644393	9e-101
AhMITE1_55	A08	100	205	44079160	44079364	9e-101
AhMITE1_56	A08	99.02	205	37764021	37764225	5e-98
AhMITE1_57	A08	97.07	205	5399546	5399342	1e-92
AhMITE1_58	A08	96.1	205	1647778	1647574	7e-90
AhMITE1_59	A08	96.1	205	40061642	40061438	7e-90
AhMITE1_60	A08	96.1	205	41280987	41280783	7e-90
AhMITE1_61	A09	100	205	17365320	17365116	9e-101
AhMITE1_62	A09	100	205	109620484	109620688	9e-101
AhMITE1_63	A09	100	205	109651370	109651574	9e-101
AhMITE1_64	A09	99.02	205	2421545	2421341	5e-98
AhMITE1_65	A09	99.02	205	61443440	61443644	5e-98
AhMITE1_66	A09	99.02	205	115581302	115581506	5e-98
AhMITE1_67	A09	99.02	205	118881876	118882080	5e-98
AhMITE1_68	A09	98.05	205	15355588	15355384	3e-95
AhMITE1_69	A09	94.12	205	307969	307765	6e-84
AhMITE1_70	A10	99.02	205	113690788	113690992	5e-98
AhMITE1_71	A10	97.07	205	109985029	109985233	1e-92
AhMITE1_72	A10	97.07	205	3735138	3734935	2e-91
AhMITE1_73	A11	100	205	2466614	2466410	9e-101
AhMITE1_74	A11	99.02	205	12908039	12907835	5e-98
AhMITE1_75	A11	99.02	205	145330698	145330902	5e-98
AhMITE1_76	A11	96.1	205	120582298	120582502	7e-90
AhMITE1_77	A11	94.63	205	141975946	141975742	1e-85
AhMITE1_78	A11	93.3	205	77268316	77268524	2e-83
AhMITE1_79	A11	93.66	205	41785694	41785490	8e-83
AhMITE1_80	A11	93.14	205	87090800	87091003	4e-80
AhMITE1_81	A11	90.73	205	2048720	2048516	1e-74
AhMITE1_82	A12	98.05	205	104804330	104804126	3e-95
AhMITE1_83	A12	96.1	205	11654446	11654242	7e-90
AhMITE1_84	A13	100	205	12463506	12463710	9e-101
AhMITE1_85	A13	100	205	132714185	132714389	9e-101
AhMITE1_86	A13	100	205	143549407	143549203	9e-101
AhMITE1_87	A13	99.51	205	4623599	4623803	4e-99
AhMITE1_88	A13	99.02	205	33764233	33764029	5e-98
AhMITE1_89	A13	99.02	205	127519474	127519678	5e-98
AhMITE1_90	A13	95.59	205	14934649	14934445	1e-87
AhMITE1_91	A13	94.63	205	24948755	24948959	1e-85
AhMITE1_92	A13	92.2	205	139975232	139975031	2e-78
AhMITE1_93	A13	91.26	205	11833239	11833444	9e-76
AhMITE1_94	A14	100	205	1246817	1247021	9e-101
AhMITE1_95	A14	100	205	1539741	1539945	9e-101
AhMITE1_96	A14	100	205	5651356	5651560	9e-101
AhMITE1_97	A14	99.51	205	142437841	142438045	4e-99
AhMITE1_98	A15	100	205	8417477	8417273	9e-101
AhMITE1_99	A15	100	205	9336735	9336531	9e-101
AhMITE1_100	A15	100	205	19959510	19959714	9e-101
AhMITE1_101	A15	100	205	32736457	32736253	9e-101
AhMITE1_102	A15	100	205	146679486	146679690	9e-101
AhMITE1_103	A15	100	205	153380412	153380208	9e-101
AhMITE1_104	A15	95.12	205	130433559	130433356	4e-86
AhMITE1_105	A15	93.66	205	150965373	150965169	8e-83
AhMITE1_106	A15	93.17	205	99209823	99210027	9e-82
AhMITE1_107	A16	100	205	10309126	10309330	9e-101
AhMITE1_108	A16	100	205	14227020	14226816	9e-101
AhMITE1_109	A16	100	205	132519206	132519410	9e-101
AhMITE1_110	A16	100	205	148106489	148106285	9e-101
AhMITE1_111	A16	99.02	205	133693560	133693356	5e-98
AhMITE1_112	A16	98.05	205	17819014	17819218	3e-95
AhMITE1_113	A16	93.66	205	116320656	116320452	8e-83
AhMITE1_114	A16	92.68	205	146405303	146405507	4e-80
AhMITE1_115	A17	100	205	1276488	1276692	9e-101
AhMITE1_116	A17	100	205	12442096	12442300	9e-101
AhMITE1_117	A17	100	205	50378845	50378641	9e-101
AhMITE1_118	A17	100	205	120047054	120047258	9e-101
AhMITE1_119	A17	96.1	205	6506666	6506870	7e-90
AhMITE1_120	A17	96.1	205	31267090	31267294	7e-90
AhMITE1_121	A17	95.12	205	133707203	133707407	4e-87
AhMITE1_122	A17	94.71	205	128578265	128578058	1e-86
AhMITE1_123	A17	92.68	205	105581369	105581165	4e-80
AhMITE1_124	A17	92.16	205	24358046	24357843	2e-77
AhMITE1_125	A18	100	205	48327155	48327359	9e-101
AhMITE1_126	A18	100	205	132629575	132629371	1e-99
AhMITE1_127	A18	99.02	205	17126284	17126080	5e-98
AhMITE1_128	A18	98.05	205	125994410	125994206	3e-95
AhMITE1_129	A18	95.61	205	125985635	125985435	1e-85
AhMITE1_130	A18	94.63	205	128811777	128811980	2e-84
AhMITE1_131	A19	100	205	10811564	10811768	9e-101
AhMITE1_132	A19	100	205	23278565	23278769	9e-101
AhMITE1_133	A19	100	205	134898088	134898292	9e-101
AhMITE1_134	A19	99.51	205	2895584	2895788	4e-99
AhMITE1_135	A19	99.51	205	144092136	144091932	4e-99
AhMITE1_136	A19	99.02	205	17656054	17655850	5e-98
AhMITE1_137	A19	98.54	205	157753455	157753251	2e-96
AhMITE1_138	A19	94.17	205	15593170	15592965	6e-84
AhMITE1_139	A20	100	205	2962496	2962292	9e-101
AhMITE1_140	A20	100	205	141212550	141212346	9e-101
AhMITE1_141	A20	100	205	143522847	143522643	9e-101
AhMITE1_142	A20	94.15	205	136504903	136504699	2e-84
