# Supplementary material for: Identification and characterization of transposable element AhMITE1 in the genomes of cultivated and two wild peanuts
Source: BMC Genomics. 2022 Jul 11;23:500. doi: 10.1186/s12864-022-08732-0 (PMC9277781; doi:10.1186/s12864-022-08732-0)
Supplement: Supplementary file 12 — Additional file 12: Supplementary table 2. [file 12864_2022_8732_MOESM12_ESM.xlsx]

## Sheet: Sheet1
Supplementary Table 2. Alignment of AuMITE1 and ApMITE1 family members in the A. duranensis and A. ipaensis genomes, respectively.
Alignment of AuMITE1 family members in the A. duranensis genomes
ID	Chr.	Similarity (%)	Length	Start (bp)	End (bp)	E-value
AuMITE1_1	Aradu.A01	98.54	205	96608388	96608184	9e-97
AuMITE1_2	Aradu.A01	97.07	205	487951	487747	6e-93
AuMITE1_3	Aradu.A02	98.54	205	22646543	22646339	9e-97
AuMITE1_4	Aradu.A03	98.54	205	116819861	116820065	9e-97
AuMITE1_5	Aradu.A04	97.07	205	75737527	75737731	6e-93
AuMITE1_6	Aradu.A05	99.02	205	105900906	105900702	2e-98
AuMITE1_7	Aradu.A06	100	205	13151047	13150843	4e-101
AuMITE1_8	Aradu.A06	98.54	205	80686645	80686849	9e-97
AuMITE1_9	Aradu.A07	98.05	205	72181432	72181228	1e-95
AuMITE1_10	Aradu.A07	97.07	205	11970017	11970221	6e-93
AuMITE1_11	Aradu.A09	99.51	205	52993723	52993519	2e-99
AuMITE1_12	Aradu.A10	100	205	9311048	9311252	4e-101
AuMITE1_13	Aradu.A10	99.03	205	19689468	19689673	7e-98
AuMITE1_14	Aradu.A10	97.56	205	102375833	102376037	5e-94
Alignment of ApMITE1 family members in the A. ipaensis genomes,
ID	Chr.	Similarity (%)	Length	Start (bp)	End (bp)	E-value
ApMITE1_1	Araip.B01	94.63	205	130507119	130506915	8e-86
ApMITE1_2	Araip.B01	93.3	205	70931728	70931520	1e-83
ApMITE1_3	Araip.B01	93.66	205	39516312	39516108	4e-83
ApMITE1_4	Araip.B01	90.73	205	1904565	1904361	6e-75
ApMITE1_5	Araip.B02	96.1	205	10898081	10897877	4e-90
ApMITE1_6	Araip.B03	94.63	205	24064026	24064230	8e-86
ApMITE1_7	Araip.B03	91.26	205	11433887	11434092	5e-76
ApMITE1_8	Araip.B04	93.66	205	129232267	129232469	1e-82
ApMITE1_9	Araip.B05	95.12	205	120550541	120550338	2e-86
ApMITE1_10	Araip.B05	93.66	205	140214843	140214639	4e-83
ApMITE1_11	Araip.B05	93.17	205	93430742	93430946	5e-82
ApMITE1_12	Araip.B06	93.66	205	103895813	103895609	4e-83
ApMITE1_13	Araip.B06	92.68	205	129747100	129747304	2e-80
ApMITE1_14	Araip.B07	96.1	205	5370366	5370570	4e-90
ApMITE1_15	Araip.B07	92.68	205	98709992	98709788	2e-80
ApMITE1_16	Araip.B07	95.12	205	125108217	125108421	2e-87
ApMITE1_17	Araip.B08	94.63	205	123699578	123699781	1e-84
ApMITE1_18	Araip.B09	94.17	205	15366074	15365869	3e-84
ApMITE1_19	Araip.B10	96.1	205	5950387	5950591	4e-90
ApMITE1_20	Araip.B10	94.15	205	129102537	129102333	1e-84
ApMITE1_21	Araip.B10	92.65	205	1508097	1508301	9e-79
