# Supplementary material for: Identification and characterization of transposable element AhMITE1 in the genomes of cultivated and two wild peanuts
Source: BMC Genomics. 2022 Jul 11;23:500. doi: 10.1186/s12864-022-08732-0 (PMC9277781; doi:10.1186/s12864-022-08732-0)
Supplement: Supplementary file 13 — Additional file 13: Supplementary table 3. [file 12864_2022_8732_MOESM13_ESM.xlsx]

## Sheet: Sheet1
Supplementary Table 3. Detailed information on AhMITE1 family members in the A. hypogaea cv. Tifrunner genome.
ID	Chr.	Start ( bp)	End ( bp)	Left TSD	Right TSD	Left TIR	Right TIR	Sequence of mJing-like MITE	Location of mJing-like MITE insertion	Gene ID	Gene annotation
AhMITE1_1	Arahy.01	21058247	21058451	TTAGTATTT	TTAGTATTT	GGTGGATACTACAATGAAGATGGCA	TGCCATCTTCATTGTAGTATCCACC	GGTGGATACTACAATGAAGATGGCATAATTGTCTTCATATGAGTATATTTCTTTTTGACCTTTGGATGATGGATTGTATGGTTAGATTTTGATATTTATAAAAGTGTTGTTTTTGTTTAAAGTGTGGCTAAATAAATAAACCACACTTTTAACCAAAGCATCTTCATGAGAAGATATTTTTGCCATCTTCATTGTAGTATCCACC	656bp downstream	Arahy.V8PY6L	Leucine-rich repeat receptor-like protein kinase family protein
AhMITE1_2	Arahy.01	102625374	102625578	AAATTTTAA	AAATTTTAA	GGTGGATACTACAATGAAGATGGCA	TGCCATCTTCATTGTAGTATCCACC	GGTGGATACTACAATGAAGATGGCATAATTGTCTTCATATGAGTATATTTCTTTTTGACCTTTGGATGATGGATTGTATGGTTAGATTTTGATATTTATAAAAGTGTTGTTTTTGTTTAAAGTGTGGCTAAATAAATAAACCACACTTTTAACCAAAGCATCTTCATGAGAAGATATTTTTGCCATCTTCATTGTAGTATCCACC	2300bp upstream	Arahy.EJ0XN1	F-box/LRR protein
AhMITE1_3	Arahy.01	10299558	10299762	AATTATTTT	AATTATTTT	GGTGGATACTACAATGAAGATGGCA	TGCCATCTTCATTGTAGTATCCACC	GGTGGATACTACAATGAAGATGGCATAATTGTCTTCATATGAGTATATTTCTTTTTGACCTTTGGATGATGGATTGTATGGTTAGATTTTGATATTTATAAATGTGTTGTTTTTGTTTAAAGTGTGGCTAAATAAATAAACCACACTTTTAACTAAAGCATCTTCATGAGAAGATATTTTTGCCATCTTCATTGTAGTATCCACC	4443bp upstream	Arahy.3A7NAK	CCP-like protein
AhMITE1_4	Arahy.01	95816307	95816103	TAAATTTAT	TAAATTTAT	GGTGGATACTACAATGAAGATGGCA	TGCCATCTTCATTGTAGTATCCACC	GGTGGATACTACAATGAAGATGGCATAATTGTCTTCATATGAGTATATTTCTTTTTGACCTTTGGATGATGGATTGTATGGTTAGATTTTGATATTTATAAATGTGTTGTTTTTGTTTAAAGTGTGGCTAAATAAATAAACCACACTTTTAACTAAAGCATCTTCATGAGAAGATATTTTTGCCATCTTCATTGTAGTATCCACC	102bp upstream	Arahy.W4SF8H	Peroxidase family protein
AhMITE1_5	Arahy.01	105410094	105409890	TTAATATAT	TTAATATAT	GGTGGATACTACAATGAAAATGGCA	TGCCATCTTCATAGTAGTATCCACC	GGTGGATACTACAATGAAAATGGCATAATTATTTTCATATGAGTATATTTCTTTTTGACCTTTGGATGATGGATTGTATGGTTAGATTTTGATATTTATAAAAGTGTTGTTTTTGTTTAAAGTGTGGCTAAATAAATAAACCACACTTTTAACCAAAGCATCTTCATAAGAAGATATTTTTGCCATCTTCATAGTAGTATCCACC	Intergenic
AhMITE1_6	Arahy.01	490312	490108	AACCGAAAT	AATAATATC	GGTGGATATTACAATGAAGATGGCA	TGCCATCTTCATTATAGTATCCACC	GGTGGATATTACAATGAAGATGGCATAATTGTCTTCATATGAGTATATTTCTTTTTGACTTTTAGATGATGGATTGTATGATTAGATTTTGATATTTATAAAAGTGTTGTTTTTGTTTAAAGTGTGGTTAAATAAATAAACCACACTTTTAACTAAAGCTTCTTCATGAGAAGATATTTTTGCCATCTTCATTATAGTATCCACC	2366bp downstream	Arahy.BJ32EB	disease resistance protein (TIR-NBS-LRR class)
AhMITE1_7	Arahy.01	5947382	5947586	TTTTATATT	TTTTATATT	GGGGGATACTACAATGAAGATGTTA	TGCCATCTTCATTGTAGTATCCACC	GGGGGATACTACAATGAAGATGTTATAATTGTCTTCATATGAATATATTGCTTTTTAACCTTTGGATGATGGATTGTATGGTTAGATTTTGAAATTTATAAAAGTGTTGTTTTTGTTTAAAGTGTGGCTAAATAAATAAACTACACTTTTAACCAAAGCATCTTCATGAGAAGATATTTTTGCCATCTTCATTGTAGTATCCACC	307bp upstream	Arahy.R8XGJB	Double Clp-N motif-containing P-loop nucleoside triphosphate hydrolases superfamily protein
AhMITE1_8	Arahy.01	18620255	18620459	TTATAATAT	TTATAATAT	AGTGGATACTACAATGAAGATTTTA	TGCCATCTTCATTGTAGTATCCACC	AGTGGATACTACAATGAAGATTTTATAATTGTCTTCATGTGAATATATTTCTTTTTGACCCTTAAATGATGAATTGTATGGTTAGATTTTGATATTTATAAAAGTGTTGTTTTTGTTTAAAGTGTGGCTAAATAAATAAACCACACTTTTAACCAAAGCATCTTCATGAGAAGATATTTTTGCCATCTTCATTGTAGTATCCACC	Intergenic
AhMITE1_9	Arahy.01	21357170	21356966	TAAAATAAT	TAAAATAAT	GGTGGATACTACAATAAAGATGGCA	TGCCATCTTTATTTTTAGTATCCACC	GGTGGATACTACAATAAAGATGGCATAATTGTCTTTATATGAGTATATTTTTTTTGATTTTTGGATAATAAATTGTATAGTTAGATTTTGATATTTATAAAAGTGTTATTTTTATTTAAAGTGTGGCTAAATAAATAAATCACACTTTTAATTAAAGCATCTTTATAAAAAGATATTTTTGCCATCTTTATTTTTAGTATCCACC	1168bp upstream	Arahy.GYJ6B7
AhMITE1_10	Arahy.02	7888480	7888276	ATATACAAA	ATATACATA	GGTGGATACTACAATGAAGATGGCA	TGCCATCTTCATTGTAGTATCCACC	GGTGGATACTACAATGAAGATGGCATAATTGTCTTCATATGAGTATATTTCTTTTTGACCTTTGGATGATGGATTGTATGGTTAGATTTTGATATTTATAAAAGTGTTGTTTTTGTTTAAAGTGTGGCTAAATAAATAAACCACACTTTTAACCAAAGCATCTTCATGAGAAGATATTTTTGCCATCTTCATTGTAGTATCCACC	1684bp upstream	Arahy.3PQ3AI	BON1-associated-like protein
AhMITE1_11	Arahy.02	13414040	13413836	TAAATTTTA	TAAATTTTA	GGTGGATACTACAATGAAGATGGCA	TGCCATCTTCATTGTAGTATCCACC	GGTGGATACTACAATGAAGATGGCATAATTGTCTTCATATGAGTATATTTCTTTTTGACCTTTGGATGATGGATTGTATGGTTAGATTTTGATATTTATAAAAGTGTTGTTTTTGTTTAAAGTGTGGCTAAATAAATAAACCACACTTTTAACCAAAGCATCTTCATGAGAAGATATTTTTGCCATCTTCATTGTAGTATCCACC	3465bp upstream	Arahy.Y4G22B	Unknown protein
AhMITE1_12	Arahy.02	96120395	96120599	TTATGCAAA	TTATGCAAA	GGTGGATACTACAATGAAGATGGCA	TGCCATCTTCATTGTAGTATCCACC	GGTGGATACTACAATGAAGATGGCATAATTGTCTTCATATGAGTATATTTCTTTTTGACCTTTGGATGATGGATTGTATGGTTAGATTTTGATATTTATAAAAGTGTTGTTTTTGTTTAAAGTGTGGCTAAATAAATAAACCACACTTTTAACCAAAGCATCTTCATGAGAAGATATTTTTGCCATCTTCATTGTAGTATCCACC	627bp upstream	Arahy.V5Q7V4	Unknown protein
AhMITE1_13	Arahy.02	97104159	97104363	ATATTTAAA	ATATTTAAA	GGTGGATACTACAATGAAGATGGCA	TGCCATCTTCATTGTAGTATCCACC	GGTGGATACTACAATGAAGATGGCATAATTGTCTTCATATGAGTATATTTCTTTTTGACCTTTGGATGATGGATTGTATGGTTAGATTTTGATATTTATAAAAGTGTTGTTTTTGTTTAAAGTGTGGCTAAATAAATAAACCACACTTTTAACCAAAGCATCTTCATGAGAAGATATTTTTGCCATCTTCATTGTAGTATCCACC	3581bp downstream	Arahy.HW7D1Z	gibberellin 20 oxidase 1-like
AhMITE1_14	Arahy.02	83612640	83612436	AAAAAATAA	AAAAAATAA	GGTGGATACTACAATGAAGATGGCA	TGCCATCTTCATTGTAGTATCCACC	GGTGGATACTACAATGAAGATGGCATAATTGTCTTCATATGAGTATATTTCTTTTTGACCTTTGGATGATGGATTGTATGGTTAGATTTTGATATTTATAAATGTGTTGTTTTTGTTTAAAGTGTGGCTAAATAAATAAACCACACTTTTAACTAAAGCATCTTCATGAGAAGATATTTTTGCCATCTTCATTGTAGTATCCACC	22bp downstream	Arahy.R1IICI	aldo/keto reductase family oxidoreductase
AhMITE1_15	Arahy.02	84237216	84237012	AAAAAAGAA	AAAAAAGAA	GGTGGATACTACAATGAAGATGGCA	TGCCATCTTCATTGTAGTATCCACC	GGTGGATACTACAATGAAGATGGCATAATTGTCTTCATATGAGTATATTTCTTTTTGACCTTTGGATGATGGATTGTATGGTTAGATTTTGATATTTATAAATGTGTTGTTTTTGTTTAAAGTGTGGCTAAATAAATAAACCACACTTTTAACTAAAGCATCTTCATGAGAAGATATTTTTGCCATCTTCATTGTAGTATCCACC	242bp upstream	Arahy.AXAR8E	delta-1-pyrroline-5-carboxylate synthetase
AhMITE1_16	Arahy.02	23491931	23491727	ATTTCAGAA	ATTTCAGAA	GGTGGATACTACAATGAAGATGGCA	TGCCATCTTCGTTGTAGTATCCACC	GGTGGATACTACAATGAAGATGGCATAATTATCTTCATATGAGTATATTTCTTTTTGACCTTTGGACGATGGAGTGTATGGTTAGATTTTGATATTTATAAAAGTGTTGTTTTTGTTTAAAGTGTGGCTAAATAAATAAACCACACTTTTAACCAAAGCATCTTCATGAGAAGATATTTTTGCCATCTTCGTTGTAGTATCCACC	Intron	Arahy.7DA3AY	kinetochore-like protein
AhMITE1_17	Arahy.02	3730204	3730408	TTCATTTAA	TTCATTTAA	GGGGGATACTACAATGAAGATGTTA	TGCCATCTTCATTGTAGTATCCACC	GGGGGATACTACAATGAAGATGTTATAATTGTCTTCATATGAATATATTGCTTTTTAACCTTTGGATGATGGATTGTATGGTTAGATTTTGAAATTTATAAAAGTGTTGTTTTTGTTTAAAGTGTGGCTAAATAAATAAACTACACTTTTAACCAAAGCATCTTCATGAGAAGATATTTTTGCCATCTTCATTGTAGTATCCACC	3468bp upstream	Arahy.ARJY2C	unknown protein
AhMITE1_18	Arahy.02	98323004	98323208	TTATATATA	TTATATATA	AGTGGATACTATAATAAAAATGGCA	TGCCATCTTCATTGTAGTATCCACC	AGTGGATACTATAATAAAAATGGCATAATTGTCTTTATATGAATATATTTTTTTTTGACTTTTAGATGATGGATTGTATAGTTAGATTTTGATATTTATAAAAGTGTTGTTTTTGTTTAAAATATGGCTAAATAAATAAACCACACTTTTAACCAAAGCATCTTCATGAGAAGATAATTTTGCCATCTTCATTGTAGTATCCACC	Intergenic
AhMITE1_19	Arahy.03	303038	303242	TAATATTAT	TAATATTAT	GGTGGATACTACAATGAAGATGGCA	TGCCATCTTCATTGTAGTATCCACC	GGTGGATACTACAATGAAGATGGCATAATTGTCTTCATATGAGTATATTTCTTTTTGACCTTTGGATGATGGATTGTATGGTTAGATTTTGATATTTATAAAAGTGTTGTTTTTGTTTAAAGTGTGGCTAAATAAATAAACCACACTTTTAACCAAAGCATCTTCATGAGAAGATATTTTTGCCATCTTCATTGTAGTATCCACC	Intron	Arahy.LL3JQF	myb family transcription factor APL-like isoform X2
AhMITE1_20	Arahy.03	8387781	8387985	GTGGTGTTA	GTGGTGTTA	GGTGGATACTACAATGAAGATGGCA	TGCCATCTTCATTGTAGTATCCACC	GGTGGATACTACAATGAAGATGGCATAATTGTCTTCATATGAGTATATTTCTTTTTGACCTTTGGATGATGGATTGTATGGTTAGATTTTGATATTTATAAAAGTGTTGTTTTTGTTTAAAGTGTGGCTAAATAAATAAACCACACTTTTAACCAAAGCATCTTCATGAGAAGATATTTTTGCCATCTTCATTGTAGTATCCACC	Intron	Arahy.563I02	myosin-related
AhMITE1_21	Arahy.03	11714399	11714195	TTGTTGTAA	TTGTTGTAA	GGTGGATACTACAATGAAGATGGCA	TGCCATCTTCATTGTAGTATCCACC	GGTGGATACTACAATGAAGATGGCATAATTGTCTTCATATGAGTATATTTCTTTTTGACCTTTGGATGATGGATTGTATGGTTAGATTTTGATATTTATAAAAGTGTTGTTTTTGTTTAAAGTGTGGCTAAATAAATAAACCACACTTTTAACCAAAGCATCTTCATGAGAAGATATTTTTGCCATCTTCATTGTAGTATCCACC	252bp upstream	Arahy.Z6QD6J	Late embryogenesis abundant protein (LEA) family protein
AhMITE1_22	Arahy.03	33773372	33773168	TACTACTAA	TACTACTAA	GGTGGATACTACAATGAAGATGGCA	TGCCATCTTCATTGTAGTATCCACC	GGTGGATACTACAATGAAGATGGCATAATTGTCTTCATATGAGTATATTTCTTTTTGACCTTTGGATGATGGATTGTATGGTTAGATTTTGATATTTATAAAAGTGTTGTTTTTGTTTAAAGTGTGGCTAAATAAATAAACCACACTTTTAACCAAAGCATCTTCATGAGAAGATATTTTTGCCATCTTCATTGTAGTATCCACC	Intergenic
AhMITE1_23	Arahy.03	39508310	39508106	AATTCTTAA	AATTCTTAA	GGTGGATACTACAATGAAGATGGCA	TGCCATCTTCATTGTAGTATCCACC	GGTGGATACTACAATGAAGATGGCATAATTGTCTTCATATGAGTATATTTCTTTTTGACCTTTGGATGATGGATTGTATGGTTAGATTTTGATATTTATAAAAGTGTTGTTTTTGTTTAAAGTGTGGCTAAATAAATAAACCACACTTTTAACCAAAGCATCTTCATGAGAAGATATTTTTGCCATCTTCATTGTAGTATCCACC	13bp upstream	Arahy.EL9HDY	Glutaredoxin family protein
AhMITE1_24	Arahy.03	44454172	44454376	ATATAATAA	ATATAATAA	GGTGGATACTACAATGAAGATGGCA	TGCCATCTTCATTGTAGTATCCACC	GGTGGATACTACAATGAAGATGGCATAATTGTCTTCATATGAGTATATTTCTTTTTGACCTTTGGATGATGGATTGTATGGTTAGATTTTGATATTTATAAAAGTGTTGTTTTTGTTTAAAGTGTGGCTAAATAAATAAACCACACTTTTAACCAAAGCATCTTCATGAGAAGATATTTTTGCCATCTTCATTGTAGTATCCACC	Intergenic
AhMITE1_25	Arahy.03	125798779	125798983	AAATAAAAA	AAATAAAAA	GGTGGATACTACAATGAAGATGGCA	TGCCATCTTCATTGTAGTATCCACC	GGTGGATACTACAATGAAGATGGCATAATTGTCTTCATATGAGTATATTTCTTTTTGACCTTTGGATGATGGATTGTATGGTTAGATTTTGATATTTATAAAAGTGTTGTTTTTGTTTAAAGTGTGGCTAAATAAATAAACCACACTTTTAACCAAAGCATCTTCATGAGAAGATATTTTTGCCATCTTCATTGTAGTATCCACC	81bp upstream	Arahy.E6NZI1	inorganic pyrophosphatase
AhMITE1_26	Arahy.03	134712494	134712698	TAACTTAAA	TAACTTAAA	GGTGGATACTACAATGAAGATGGCA	TGCCATCTTCATTGTAGTATCCACC	GGTGGATACTACAATGAAGATGGCATAATTGTCTTCATATGAGTATATTTCTTTTTGACCTTTGGATGATGGATTGTATGGTTAGATTTTGATATTTATAAAAGTGTTGTTTTTGTTTAAAGTGTGGCTAAATAAATAAACCACACTTTTAACCAAAGCATCTTCATGAGAAGATATTTTTGCCATCTTCATTGTAGTATCCACC	7433bp upstream	Arahy.R0FZSZ	probable membrane-associated kinase regulator 6-like
AhMITE1_27	Arahy.03	4342361	4342158	TAAAGTAAT	TAAAGTAAT	GGTGGATACTACAATGAAGATGGCA	TGCCATCTTCATTGTAGTATCCACC	GGTGGATACTACAATGAAGATGGCATAATTGTCTTCATATGAGTATATTTCTTTTTGACCTTTGGATGATGGATTGTATGGTTAGATTTTGATATTTATAAAAGTGTTGTTTTTGTTTAAAGTGTGGCTAAATAAATAAACCACACTTTTAACCAAAGCATCTTCATGAGAAGATATTTTGCCATCTTCATTGTAGTATCCACC	Intron	Arahy.U2ETAV	plastid division protein PDV2, putative
AhMITE1_28	Arahy.03	8971933	8972137	TATAAACAA	GTAAACAAA	AGTGGATACTACAATGAAGATGGCA	TGCCATCTTCATTGTAATATCCACC	AGTGGATACTACAATGAAGATGGCATAATTGTCTTCATATGAGTATATTTCTTTTTGACTTTTGGATGATGGATTGTATGGTTAGATTTTGATATTTATAAAAGTGTTGTTTTTGTTTAAAGTGTGGCTAAATAAATAAACCACACTTTTAACCAAAGCATCTTCATGAGAAGATATTTTTGCCATCTTCATTGTAATATCCACC	301bp upstream	Arahy.H4RR8N	S-norcoclaurine synthase-like protein
AhMITE1_29	Arahy.03	125415934	125416138	AAAATACAA	AAAATACAA	GGTGGATACTATAATGAAGATGGCA	TGCCATCTTCATTATAGTATCCACC	GGTGGATACTATAATGAAGATGGCATAATTGTCTTTATATGAGTATATTTCTTTTTTACCTTTGGATGATGGATTGTATGGTTAGATTTTGATATTTATAAAAGTGTTGTTTTTGTTTAAAGTGTGGCTAAATAAATAAACCACACTTTTAACCAAAGCATCTTCATGAGAAGATATTTTTGCCATCTTCATTATAGTATCCACC	6596bp downstream	Arahy.WZ366M	methylmalonate-semialdehyde dehydrogenase
AhMITE1_30	Arahy.03	52557863	52558066	ATATATTAT	ATATATTAT	GGTGGATACTACAATGAAGATGGCA	TGCCATCTTCATTGTAGTATCCACC	GGTGGATACTACAATGAAGATGGCATAATTGTCTTCATATGAGTATATTTTTTTTGATCTTTGGATGATGAATTGTATGGTTAGATTTTGATATTTATAAAAGTGTTGTTTTTGTTTAAAGTGTGGCTAAATAAATAAACCACACTTTTAACCAAAACATCTTCATGAGAAGATATTTTTGCCATCTTCATTGTAGTATCCACC	Intergenic
AhMITE1_31	Arahy.04	128002311	128002515	TTGTTTTAT	TTGTTTTAT	GGTGGATACTACAATAAAGATGGCA	TGCCATCTTCATTGTAGTATCCACC	GGTGGATACTACAATAAAGATGGCATAATTGTCTTCATATGAGTATATTTCTTTTTGACCTTTGGATGATGGATTGTATGGTTAGATTTTGATATTTATAAAAGTGTTGTTTTTGTTTAAAGTGTGGCTAAATAAATAAACCACACTTTTAACCAAAGCATCTTCATGAGAAGATATTTTTGCCATCTTCATTGTAGTATCCACC	470 bp upstream	Arahy.E4LMWQ	receptor-like protein kinase 4
AhMITE1_32	Arahy.04	2316435	2316639	ATTGTTATA	TATACTATG	GGTGGATACTACAATGAAGATGGCA	TGCCATCTTCATTGTAGTATCCACC	GGTGGATACTACAATGAAGATGGCAAAAATATCTTCATATGAGTATATTTCTTTTTGACCTTTGGATGATGGATTGTATGGTTAGATTTTGATATTTATAAATGTGTTGTTTTTGTTTAAAGTGTGGCTAAATAAATAAACCACACTTTTAACTAAAGCATCTTCATGAGAAGATATTTTTGCCATCTTCATTGTAGTATCCACC	Intergenic
AhMITE1_33	Arahy.04	5984879	5985083	TAGTTATAA	TAGTTATAA	GGTGGATACTACAATGAAGATGATA	TGCCATCTTCATTGTAGTATCCACC	GGTGGATACTACAATGAAGATGATATAATTGTCTTCATATGAGTATATTTTTTTTTGACCTTTGGATGATGAATTGTATGGTTAGATTTTGATATTTATAAAAATGTTGTTTTTGTTTAAAGTGTGGCTAAATAAATAAACTACACTTTTAACCAAAGCATCTTCATAAGAAGATATTTTTGCCATCTTCATTGTAGTATCCACC	5'UTR	Arahy.U26HEC	ubiquitin protein ligase 5
AhMITE1_34	Arahy.05	8322965	8323169	TTATCATTT	TTATCATTT	GGTGGATACTACAATGAAGATGGCA	TGCCATCTTCATTGTAGTATCCACC	GGTGGATACTACAATGAAGATGGCATAATTGTCTTCATATGAGTATATTTCTTTTTGACCTTTGGATGATGGATTGTATGGTTAGATTTTGATATTTATAAAAGTGTTGTTTTTGTTTAAAGTGTGGCTAAATAAATAAACCACACTTTTAACCAAAGCATCTTCATGAGAAGATATTTTTGCCATCTTCATTGTAGTATCCACC	Intron	Arahy.GE1UVX	PI-PLC X domain-containing protein At5g67130-like
AhMITE1_35	Arahy.05	8379132	8378928	TAATTTTAA	TAATTTTAA	GGTGGATACTACAATGAAGATGGCA	TGCCATCTTCATTGTAGTATCCACC	GGTGGATACTACAATGAAGATGGCATAATTGTCTTCATATGAGTATATTTCTTTTTGACCTTTGGATGATGGATTGTATGGTTAGATTTTGATATTTATAAAAGTGTTGTTTTTGTTTAAAGTGTGGCTAAATAAATAAACCACACTTTTAACCAAAGCATCTTCATGAGAAGATATTTTTGCCATCTTCATTGTAGTATCCACC	803bp upstream	Arahy.0XTB7Y	transcription factor
AhMITE1_36	Arahy.05	8481261	8481465	ACATTTATC	TTTCTTTAT	GGTGGATACTACAATGAAGATGGCA	TGCCATCTTCATTGTAGTATCCACC	GGTGGATACTACAATGAAGATGGCATAATTGTCTTCATATGAGTATATTTCTTTTTGACCTTTGGATGATGGATTGTATGGTTAGATTTTGATATTTATAAAAGTGTTGTTTTTGTTTAAAGTGTGGCTAAATAAATAAACCACACTTTTAACCAAAGCATCTTCATGAGAAGATATTTTTGCCATCTTCATTGTAGTATCCACC	3'UTR	Arahy.3RN0DU	Protein of unknown function
AhMITE1_37	Arahy.05	41873415	41873211	TTTTTTATA	TTTTTTATA	GGTGGATACTACAATGAAGATGGCA	TGCCATCTTCATTGTAGTATCCACC	GGTGGATACTACAATGAAGATGGCATAATTGTCTTCATATGAGTATATTTCTTTTTGACCTTTGGATGATGGATTGTATGGTTAGATTTTGATATTTATAAAAGTGTTGTTTTTGTTTAAAGTGTGGCTAAATAAATAAACCACACTTTTAACCAAAGCATCTTCATGAGAAGATATTTTTGCCATCTTCATTGTAGTATCCACC	267bp upstream	Arahy.CUF5YV	Pentatricopeptide repeat (PPR) superfamily protein
AhMITE1_38	Arahy.05	27345701	27345905	TTAACTATT	TTAACTATT	GGTGGATACTACAATGAAGATGGCA	TGCCATCTTCATTGTAGTATCCACC	GGTGGATACTACAATGAAGATGGCATAATTGTCTTCATATGAGTATATTTCTTTTTGACCTTTGGATGATGGATTGTATGGTTAGATTTTGATATTTATAAATGTGTTGTTTTTGTTTAAAGTGTGGCTAAATAAATAAACCACACTTTTAACTAAAGCATCTTCATGAGAAGATATTTTTGCCATCTTCATTGTAGTATCCACC	4757bp upstream	Arahy.I8QVAB	uncharacterized protein LOC100817502 isoform X3
AhMITE1_39	Arahy.05	115166370	115166574	TTGTTCAAA	TTGTTCAAA	GGTGGATACTACAATGAAGATGGCA	TGCCATCTTCATTGTAGTATCCACC	GGTGGATACTACAATGAAGATGGCAAAAATATCTTCATATGAGTATATTTCTTTTTGACCTTTGGATGATGGATTGTATGGTTAGATTTTGATATTTATAAAAGTGTTGTTTTTGTTTAAAGTGTGGCTAAATAAATAAACCACACTTTTAACCAAAGCATCTTCATGAGAAGATATTTTTGCCATCTTCATTGTAGTATCCACC	Intron	Arahy.09KEBU	MATE efflux family protein
AhMITE1_40	Arahy.05	114026557	114026353	TTTTGTTAT	TTTTGTTAT	GGTGGATACTACAATGAAGATGATA	TGCCATCTTCATTGTAGTATCCACC	GGTGGATACTACAATGAAGATGATATAATTGTCTTCATATGAGTATATTTTTTTTTGACCTTTGGATGATGGATTGTATGGTTAGATTTTGATATTTATAAAAATGTTGTTTTTGTTTAAAGTGTGGCTAAATAAATAAACTACACTTTTAACCAAAGCATCTTCATAAGAAGATATTTTTGCCATCTTCATTGTAGTATCCACC	344bp upstream	Arahy.R6W0QQ	RING/FYVE/PHD zinc finger superfamily protein
AhMITE1_41	Arahy.05	14116003	14115799	TTCATTGTT	TTCATTGTT	GGTGGATACTACAATGAAGATCTTA	TGCCATCTTCATTGTAGTATCCACC	GGTGGATACTACAATGAAGATCTTATAATTGTCTTCATGTGAATATATTTCTTTTTGACCATTGGATGATGGATTGAATGGTTAGATTTTGATATTTATAAAAGTGTTATTTTTGTTTAAAGTGTGGCTAAATAAATAAACCACACTTTTAACCAAAGCATCTTCATGAGAAGATATTTTTGCCATCTTCATTGTAGTATCCACC	65bp upstream	Arahy.SW7KBQ	adenine phosphoribosyltransferase 5
AhMITE1_42	Arahy.05	105088724	105088928	AAAAAAAAA	AAAAAAAAA	GGTGGATACTACAATGAAGATCTTA	TGCCATCTTCATTGTAGTATCCACC	GGTGGATACTACAATGAAGATCTTATAATTGTCTTCATGTGAATATATTTCTTTTTGACCATTGGATGATGGATTGAATGGTTAGATTTTGATATTTATAAAAGTGTTATTTTTGTTTAAAGTGTGGCTAAATAAATAAACCACACTTTTAACCAAAGCATCTTCATGAGAAGATATTTTTGCCATCTTCATTGTAGTATCCACC	Intron	Arahy.B3NMEL	uncharacterized protein At4g15970-like isoform X1
AhMITE1_43	Arahy.06	17376185	17375981	ATTTATTAT	ATTTATTAT	GGTGGATACTACAATGAAGATGGCA	TGCCATCTTCATTGTAGTATCCACC	GGTGGATACTACAATGAAGATGGCATAATTGTCTTCATATGAGTATATTTCTTTTTGACCTTTGGATGATGGATTGTATGGTTAGATTTTGATATTTATAAAAGTGTTGTTTTTGTTTAAAGTGTGGCTAAATAAATAAACCACACTTTTAACCAAAGCATCTTCATGAGAAGATATTTTTGCCATCTTCATTGTAGTATCCACC	503bp upstream	Arahy.XI1KBX	E3 ubiquitin protein ligase DRIP2-like
AhMITE1_44	Arahy.06	12010729	12010525	ATAACTAAA	ATAACTAAA	GGTGGATACTACAATAAAGATGGCA	TGCCATCTTCATTGTAGTATCCACC	GGTGGATACTACAATAAAGATGGCATAATTGTCTTCATATGAGTATATTTCTTTTTGACCTTTGGATGATGGATTGTATGGTTAGATTTTGATATTTATAAAAGTGTTGTTTTTGTTTAAAGTGTGGCTAAATAAATAAACCACACTTTTAACCAAAGCATCTTCATGAGAAGATATTTTTGCCATCTTCATTGTAGTATCCACC	2450bp upstream	Arahy.AM9K84	Remorin family protein
AhMITE1_45	Arahy.06	13174179	13174383	ATATTTTTA	ATATTTTTA	GGTGGATACTACAATAAAGATGGCA	TGCCATCTTCATTGTAGTATCCACC	GGTGGATACTACAATAAAGATGGCATAATTGTCTTCATATGAGTATATTTCTTTTTGACCTTTGGATGATGGATTGTATGGTTAGATTTTGATATTTATAAAAGTGTTGTTTTTGTTTAAAGTGTGGCTAAATAAATAAACCACACTTTTAACCAAAGCATCTTCATGAGAAGATATTTTTGCCATCTTCATTGTAGTATCCACC	3'UTR	Arahy.D8BKSU	WRC protein
AhMITE1_46	Arahy.06	107654218	107654422	TAAATTAAA	TAAATTAAA	GGTGGATACTACAATGAAGATGGCA	TGCCATCTTCATTGTAGTATCCACC	GGTGGATACTACAATGAAGATGGCATAATTGTCTTCATATGAGTATATTTCTTTTTGACCTTTGGATGATGGATTGTATGGTTAGATTTTGATATTTATAAAAGTGTTGTTTTTGTTTAAAGTGTGGCTAAATAAATAAACCACACTTTTAACCAAAACATCTTCATGAGAAGATATTTTTGCCATCTTCATTGTAGTATCCACC	38bp upstream	Arahy.X81CAV	cyclic nucleotide-gated ion channel-like protein
AhMITE1_47	Arahy.06	13776847	13776643	CAAATAAAA	CAAATAAAA	GGTGGATACTACAATGAAGATGGCA	TGCCATTTTCATTGTAGTATCCACC	GGTGGATACTACAATGAAGATGGCATAATTGTCTTCATATGAGTATATTTCTTTTTGACCTTTGGATGATGGATTGTATGGTTAGATTTTGATAGTTATAAAAGTGTTGTTTTTGTTTAAAGTGTGGCTAAATAAATAAACCACACTTTTAACCAAAGCATCTTCATGAGAAGATATTTTTGCCATTTTCATTGTAGTATCCACC	1677bp upstream	Arahy.TGX95X	Movement protein
AhMITE1_48	Arahy.06	104178905	104179109	ATATAAGTT	ATATAAGTT	GGTGGATACTACAATGAAGATGGCA	TGCCATCTTCATTGTAGTATCCACC	GGTGGATACTACAATGAAGATGGCATAATTGTCTTCATATGAGTATATTTCTTTTTGACCTTTGGATGATGGATTGTATGGTTAGATTTTGATATTTATAAATGTGTTGTTTTTGTTTAAAGTGTGGCTAAATAAATAAACCACACTTTTAACTAAAGCATCTTCATGAGAAGATATTTTTGCCATCTTCATTGTAGTATCCACC	Intron	Arahy.FPT6I2	vacuolar-processing enzyme-like
AhMITE1_49	Arahy.06	87378925	87378721	TTTTAACAA	TTTTAACAA	AGTGGATACTACAATGAAGATGGCA	TGCCATCTTCATAGTAGTATCCACC	AGTGGATACTACAATGAAGATGGCATAATTGTCTTCATATGAGTATATTTCTTTTTGACCTTTGGATGATGGATTGTATGGTTAGATTTTGATATTTATAAAAGTGTTATTTTTGTTTAAAGTGTGGCTAAATAAATAAACCACACTTTTAACCAAAACATCTTCATGAAAAAATATTTTTGCCATCTTCATAGTAGTATCCACC	182bp downstream	Arahy.S65VS3	MATE efflux family protein
AhMITE1_50	Arahy.07	25356609	25356405	TTCATTTAT	TTCATTTAT	GGTGGATACTACAATGAAGATGGCA	TGCCATCTTCATTGTAGTATCCACC	GGTGGATACTACAATGAAGATGGCATAATTGTCTTCATATGAGTATATTTCTTTTTGACCTTTGGATGATGGATTGTATGGTTAGATTTTGATATTTATAAAAGTGTTGTTTTTGTTTAAAGTGTGGCTAAATAAATAAACCACACTTTTAACCAAAGCATCTTCATGAGAAGATATTTTTGCCATCTTCATTGTAGTATCCACC	7242bp upstream	Arahy.2S9XG1	Heavy metal transport/detoxification superfamily protein
AhMITE1_51	Arahy.07	2428494	2428698	AAAAAATAA	AAAAAATAA	GGTGGATACTACAATGAAGATGGCA	TGCCATCTTCATTGTAGTATCCACC	GGTGGATACTACAATGAAGATGGCATAATTGTCTTCATATGAGTATATTTCTTTTTGACCTTTGGATGATGGATTGTATGGTTAGATTTTGATATTTATAAATGTGTTGTTTTTGTTTAAAGTGTGGCTAAATAAATAAACCACACTTTTAACTAAAGCATCTTCATGAGAAGATATTTTTGCCATCTTCATTGTAGTATCCACC	693bp upstream	Arahy.IV1PPK	UPF0481 protein
AhMITE1_52	Arahy.07	3098973	3098769	TTATTCTAT	TTATTCTAT	GGTGGATACTACAATGAAGATGGCA	TGCCATCTTCATTGTAGTATCCACC	GGTGGATACTACAATGAAGATGGCATAATTGTCTTCATATGAGTATATTTCTTTTTGACCTTTGGATGATGGATTGTATGGTTAGATTTTGATATTTATAAAAGTGTTGTTTTTGTTTAAAGTGTGGCTAAATAAATAAACCACACTTTTAACTAAAGTATCTTCATGAGAAGATATTTTTGCCATCTTCATTGTAGTATCCACC	5186bp upstream	Arahy.U6UPFE	Eukaryotic aspartyl protease family protein
AhMITE1_53	Arahy.08	5660623	5660419	TATTTTTGT	TATTTTTGT	GGTGGATACTACAATGAAGATGGCA	TGCCATCTTCATTGTAGTATCCACC	GGTGGATACTACAATGAAGATGGCATAATTGTCTTCATATGAGTATATTTCTTTTTGACCTTTGGATGATGGATTGTATGGTTAGATTTTGATATTTATAAAAGTGTTGTTTTTGTTTAAAGTGTGGCTAAATAAATAAACCACACTTTTAACCAAAGCATCTTCATGAGAAGATATTTTTGCCATCTTCATTGTAGTATCCACC	511 bp upstream	Arahy.2I4SWN	cytochrome b6f complex subunit (petM), putative
AhMITE1_54	Arahy.08	26644597	26644393	TATTATTAT	TATTATTAT	GGTGGATACTACAATGAAGATGGCA	TGCCATCTTCATTGTAGTATCCACC	GGTGGATACTACAATGAAGATGGCATAATTGTCTTCATATGAGTATATTTCTTTTTGACCTTTGGATGATGGATTGTATGGTTAGATTTTGATATTTATAAAAGTGTTGTTTTTGTTTAAAGTGTGGCTAAATAAATAAACCACACTTTTAACCAAAGCATCTTCATGAGAAGATATTTTTGCCATCTTCATTGTAGTATCCACC	Intron	Arahy.ETC6KF	AP2-like ethylene-responsive transcription factor ANT-like
AhMITE1_55	Arahy.08	44079160	44079364	TCCTCTTTA	TCCTCTTTA	GGTGGATACTACAATGAAGATGGCA	TGCCATCTTCATTGTAGTATCCACC	GGTGGATACTACAATGAAGATGGCATAATTGTCTTCATATGAGTATATTTCTTTTTGACCTTTGGATGATGGATTGTATGGTTAGATTTTGATATTTATAAAAGTGTTGTTTTTGTTTAAAGTGTGGCTAAATAAATAAACCACACTTTTAACCAAAGCATCTTCATGAGAAGATATTTTTGCCATCTTCATTGTAGTATCCACC	Intron	Arahy.MLA72C	cysteine proteinase inhibitor
AhMITE1_56	Arahy.08	37764021	37764225	TATAGAAAA	TATAGAAAA	GGTGGATACTACAATGAAGATGGCA	TGCCATCTTCATTGTAGTATCCACC	GGTGGATACTACAATGAAGATGGCATAATTGTCTTCATATGAGTATATTTCTTTTTGACCTTTGGATGATGGATTGTATGGTTAGATTTTGATATTTATAAAAGTGTTGTTTTTGTTTAAAGTGTGGCTAAATAAATAAACCACACTTTTAACTAAAGTATCTTCATGAGAAGATATTTTTGCCATCTTCATTGTAGTATCCACC	Intron	Arahy.356JQC	receptor-like serine/threonine kinase 2
AhMITE1_57	Arahy.08	5399546	5399342	TATATTTAA	TATATTTAA	GGTGGATACTACAATGAAGATGATA	TGCCATCTTCATTGTAGTATCCACC	GGTGGATACTACAATGAAGATGATATAATTGTCTTCATATGAGTATATTTTTTTTTGACCTTTGGATGATGGATTGTATGGTTAGATTTTGATATTTATAAAAATGTTGTTTTTGTTTAAAGTGTGGCTAAATAAATAAACTACACTTTTAACCAAAGCATCTTCATAAGAAGATATTTTTGCCATCTTCATTGTAGTATCCACC	276bp downstream	Arahy.KBQ6U1	hypothetical protein
AhMITE1_58	Arahy.08	1647778	1647574	TAATAATAA	TAATAATAA	GGTGGATACTACAATGAAGATCTTA	TGCCATCTTCATTGTAGTATCCACC	GGTGGATACTACAATGAAGATCTTATAATTGTCTTCATGTGAATATATTTCTTTTTGACCATTGGATGATGGATTGAATGGTTAGATTTTGATATTTATAAAAGTGTTATTTTTGTTTAAAGTGTGGCTAAATAAATAAACCACACTTTTAACCAAAGCATCTTCATGAGAAGATATTTTTGCCATCTTCATTGTAGTATCCACC	Intron	Arahy.SC2RCC	MADS-box transcription factor family protein
AhMITE1_59	Arahy.08	40061642	40061438	TTATCACAA	TTATCACAA	GGTGGATACTACAATGAAGATCTTA	TGCCATCTTCATTGTAGTATCCACC	GGTGGATACTACAATGAAGATCTTATAATTGTCTTCATGTGAATATATTTCTTTTTGACCATTGGATGATGGATTGAATGGTTAGATTTTGATATTTATAAAAGTGTTATTTTTGTTTAAAGTGTGGCTAAATAAATAAACCACACTTTTAACCAAAGCATCTTCATGAGAAGATATTTTTGCCATCTTCATTGTAGTATCCACC	2102bp upstream	Arahy.B9XEKF	NAC domain protein
AhMITE1_60	Arahy.08	41280987	41280783	TTTTTTTTT	TTTTTTTTT	GGTGGATACTACAATGAAGATCTTA	TGCCATCTTCATTGTAGTATCCACC	GGTGGATACTACAATGAAGATCTTATAATTGTCTTCATGTGAATATATTTCTTTTTGACCATTGGATGATGGATTGAATGGTTAGATTTTGATATTTATAAAAGTGTTATTTTTGTTTAAAGTGTGGCTAAATAAATAAACCACACTTTTAACCAAAGCATCTTCATGAGAAGATATTTTTGCCATCTTCATTGTAGTATCCACC	865bp downstream	Arahy.NCP65V	DNA topoisomerase (ATP-hydrolyzing)s
AhMITE1_61	Arahy.09	17365320	17365116	TAATAAAAA	TAATAAAAA	GGTGGATACTACAATGAAGATGGCA	TGCCATCTTCATTGTAGTATCCACC	GGTGGATACTACAATGAAGATGGCATAATTGTCTTCATATGAGTATATTTCTTTTTGACCTTTGGATGATGGATTGTATGGTTAGATTTTGATATTTATAAAAGTGTTGTTTTTGTTTAAAGTGTGGCTAAATAAATAAACCACACTTTTAACCAAAGCATCTTCATGAGAAGATATTTTTGCCATCTTCATTGTAGTATCCACC	Intergenic
AhMITE1_62	Arahy.09	109620484	109620688	TTTTATTTT	TTTTATTTT	GGTGGATACTACAATGAAGATGGCA	TGCCATCTTCATTGTAGTATCCACC	GGTGGATACTACAATGAAGATGGCAAAAATATCTTCTCATGAAGATGCTTTGGTTAAAAGTGTGGTTTATTTATTTAGCCACACTTTAAACAAAAACAACACTTTTATAAATATCAAAATCTAACCATACAATCCATCATCCAAAGGTCAAAAAGAAATATACTCATATGAAGACAATTATGCCATCTTCATTGTAGTATCCACC	628bp downstream	Arahy.37JSRQ	BAG family molecular chaperone regulator 1-like
AhMITE1_63	Arahy.09	109651370	109651574	TTGTTTTTA	TTGTTTTTA	GGTGGATACTACAATGAAGATGGCA	TGCCATCTTCATTGTAGTATCCACC	GGTGGATACTACAATGAAGATGGCATAATTGTCTTCATATGAGTATATTTCTTTTTGACCTTTGGATGATGGATTGTATGGTTAGATTTTGATATTTATAAAAGTGTTGTTTTTGTTTAAAGTGTGGCTAAATAAATAAACCACACTTTTAACCAAAGCATCTTCATGAGAAGATATTTTTGCCATCTTCATTGTAGTATCCACC	Intergenic	Arahy.8H8JUA	arginine/serine-rich-splicing factor RSP40-like isoform X1
AhMITE1_64	Arahy.09	2421545	2421341	ATTAAATAA	ATTAAATAA	GGTGGATACTACAATGAAGATGGCA	TGCCATCTTCATTGTAGTATCCACC	GGTGGATACTACAATGAAGATGGCATAATTGTCTTCATATGAGTATATTTCTTTTTGACCTTTGGATGATGGATTGTATGGTTAGATTTTGATATTTATAAATGTGTTGTTTTTGTTTAAAGTGTGGCTAAATAAATAAACCACACTTTTAACTAAAGCATCTTCATGAGAAGATATTTTTGCCATCTTCATTGTAGTATCCACC	1786bp downstream	Arahy.SY9UAE	disease resistance protein
AhMITE1_65	Arahy.09	61443440	61443644	TAAAAGTTA	TAAAAGTTA	GGTGGATACTATAATGAAGATGGCA	TGCCATCTTCATTGTAGTATCCACC	GGTGGATACTATAATGAAGATGGCATAATTGTCTTCATATGAGTATATTTCTTTTTGACCTTTGGATGATGGATTGTATCGTTAGATTTTGATATTTATAAAAGTGTTGTTTTTGTTTAAAGTGTGGCTAAATAAATAAACCACACTTTTAACCAAAGCATCTTCATGAGAAGATATTTTTGCCATCTTCATTGTAGTATCCACC	1030 bp upstream	Arahy.J3CDPM	Unknown protein
AhMITE1_66	Arahy.09	115581302	115581506	ATTAATAAT	ATTAATAAT	GGTGGATACTACAATGAAGATGGCA	TGCCATCTTCATTGTAGTATCCACC	GGTGGATACTACAATGAAGATGGCATAATTGTCTTCATATGAGTATATTTCTTTTTGACCTTTGGATGATGGATTGTATGGTTAGATTTTGATATTTATAAATGTGTTGTTTTTGTTTAAAGTGTGGCTAAATAAATAAACCACACTTTTAACTAAAGCATCTTCATGAGAAGATATTTTTGCCATCTTCATTGTAGTATCCACC	Intron	Arahy.E67C5B	DUF674 family protein
AhMITE1_67	Arahy.09	118881876	118882080	TTCCTATAT	TTCCTATAT	GGTGGATACTACAATGAAGATGGCA	TGCCATCTTCATTGTAGTATCCACC	GGTGGATACTACAATGAAGATGGCATAATTGTCTTCATATGAGTATATTTCTTTTTGACCTTTGGATGATGGATTGTATGGTTAGATTTTGATATTTATAAATGTGTTGTTTTTGTTTAAAGTGTGGCTAAATAAATAAACCACACTTTTAACTAAAGCATCTTCATGAGAAGATATTTTTGCCATCTTCATTGTAGTATCCACC	Intergenic
AhMITE1_68	Arahy.09	15355588	15355384	ACATGTAAT	ACATGTAAT	GGTGGATACTACAATGAAGATGGCA	TGCCATCTTCATAGTAGTATCCACC	GGTGGATACTACAATGAAGATGGCATAATTATTTTCATATGAGTATATTTCTTTTTGACCTTTGGATGATGGATTGTATGGTTAGATTTTGATATTTATAAAAGTGTTGTTTTTGTTTAAAGTGTGGCTAAATAAATAAACCACACTTTTAACCAAAGCATCTTCATAAGAAGATATTTTTGCCATCTTCATAGTAGTATCCACC	Intergenic
AhMITE1_69	Arahy.09	307969	307765	TTTTTTTTT	TTTTTTTTT	TGTGGATACTACAATGAAAATTTTA	TGCCATCTTCATTGTAGTATCCACC	TGTGGATACTACAATGAAAATTTTATAATTGTCTTCATATGAATATATTTCTTTTTGACCCTTGGATGATGGATTGTATGGTTGAATTTTGATATTTATAAAAGTGTTATTTTTGTTTAAAGTGTGGCTAAATAAATAAACCACACTTTTAATCAAAGCATCTTTATAAGAAGATATTTTTGCCATCTTCATTGTAGTATCCACC	Intergenic
AhMITE1_70	Arahy.10	113690788	113690992	ATCATATAA	ATCATATAA	GGTGGATACTACAATGAAGATGGCA	TGCCATCTTCATTGTAGTATCCACC	GGTGGATACTACAATGAAGATGGCATAATTGTCTTCATATGAGTATATTTCTTTTTGACCTTTGGATGATGGATTGTATGGTTAGATTTTGATATTTATAAATGTGTTGTTTTTGTTTAAAGTGTGGCTAAATAAATAAACCACACTTTTAACTAAAGCATCTTCATGAGAAGATATTTTTGCCATCTTCATTGTAGTATCCACC	2103 bp upstream	Arahy.S2Z3JI	SWI/SNF complex component SNF12 homolog isoform X2
AhMITE1_71	Arahy.10	109985029	109985233	TTAAATTTT	TTAAATTTT	GGTGGATACTACAATGAAGATGATA	TGCCATCTTCATTGTAGTATCCACC	GGTGGATACTACAATGAAGATGATATAATTGTCTTCATATGAGTATATTTTTTTTTGACCTTTGGATGATGGATTGTATGGTTAGATTTTGATATTTATAAAAATGTTGTTTTTGTTTAAAGTGTGGCTAAATAAATAAACTACACTTTTAACCAAAGCATCTTCATAAGAAGATATTTTTGCCATCTTCATTGTAGTATCCACC	Intergenic
AhMITE1_72	Arahy.10	3735138	3734935	TTGGATGAA	TTAGATGAA	GGTGGATACTACAATGAAGATGGCA	AGCCATCTTCATTGTAGTATCCACC	GGTGGATACTACAATGAAGATGGCATAATTGTCTTCATATGAGTATATTTTTTTTGACCTTTAGACGATGGATTGTATGGTTAGATTTTGATATTTATAAAAGTGTTGTTTTTGTTTAAAGTGTGGCTAAATAAATAAACCACACTTTTAACCAAAGCATATTTATGAGAAGATATTTTAGCCATCTTCATTGTAGTATCCACC	Intron	Aradu.E7CY7	C6HC-type zinc finger RING/U-box protein
AhMITE1_73	Arahy.11	2466614	2466410	AAAATAATA	AAAATAATA	GGTGGATACTACAATGAAGATGGCA	TGCCATCTTCATTGTAGTATCCACC	GGTGGATACTACAATGAAGATGGCATAATTGTCTTCATATGAGTATATTTCTTTTTGACCTTTGGATGATGGATTGTATGGTTAGATTTTGATATTTATAAAAGTGTTGTTTTTGTTTAAAGTGTGGCTAAATAAATAAACCACACTTTTAACCAAAGCATCTTCATGAGAAGATATTTTTGCCATCTTCATTGTAGTATCCACC	7302 bp upstream	Arahy.790TYF	ATP binding / kinase/ protein serine / threonine kinase n=3 Tax=Vitis vinifera RepID=C5DB47_VITVI
AhMITE1_74	Arahy.11	12908039	12907835	TTAAAGGAA	TTAAAGGAA	GGTGGATACTACAATGAAGATGGCA	TGCCATCTTCATTGTAGTATCCACC	GGTGGATACTACAATGAAGATGGCATAATTGTCTTCATATGAGTATATTTCTTTTTGACCTTTGGATGATGGATTGTATGGTTAGATTTTGATATTTATAAATGTGTTGTTTTTGTTTAAAGTGTGGCTAAATAAATAAACCACACTTTTAACTAAAGCATCTTCATGAGAAGATATTTTTGCCATCTTCATTGTAGTATCCACC	Intergenic
AhMITE1_75	Arahy.11	145330698	145330902	TTCAAATAA	TTCAAATAA	GGTGGATACTACAATGAAGATGGCA	TGCCATCTTCATTGTAGTATCCACC	GGTGGATACTACAATGAAGATGGCATAATTGTCTTCATATGAGTATATTTCTTTTTGACCTTTGGATGATGGATTGTATGGTTAGATTTTGATATTTATAAATGTGTTGTTTTTGTTTAAAGTGTGGCTAAATAAATAAACCACACTTTTAACTAAAGCATCTTCATGAGAAGATATTTTTGCCATCTTCATTGTAGTATCCACC	335 bp upstream	Arahy.YXCZ83	beta-1,4-N-acetylglucosaminyltransferase family protein
AhMITE1_76	Arahy.11	120582298	120582502	TTATATCTT	TTATATCTT	GGTGGATACTACAATGAAGATCTTA	TGCCATCTTCATTGTAGTATCCACC	GGTGGATACTACAATGAAGATCTTATAATTGTCTTCATGTGAATATATTTCTTTTTGACCATTGGATGATGGATTGAATGGTTAGATTTTGATATTTATAAAAGTGTTATTTTTGTTTAAAGTGTGGCTAAATAAATAAACCACACTTTTAACCAAAGCATCTTCATGAGAAGATATTTTTGCCATCTTCATTGTAGTATCCACC	7 bp upstream	Arahy.1Z1K26	DNA-binding protein n=1 Tax=Daucus carota RepID=Q43427_DAUCA
AhMITE1_77	Arahy.11	141975946	141975742	ATTATTACT	TTATTATTA	GGTGGATACTACCATGAAGATTTTA	TGCCATCTTCATTGTAGTATCCACC	GGTGGATACTACCATGAAGATTTTATAATTGTCTTCATGTAAATATATTTCTTTTTGATCCTTGGATGATGGATTGTATGGTTAGATTTTGATATTTATAAAAGTGTTGTTTTTGTTTAAAGTGTGGCTAAATAAATAAACCACACTTTTAACAAGAGCATCTTCATGAGAAGATATTTTTGCCATCTTCATTGTAGTATCCACC	3'UTR	Arahy.BZZQ7R	Lipoamide acyltransferase component of branched-chain alpha-keto acid dehydrogenase complex, mitochondrial n=4 Tax=Camelineae RepID=ODB2_ARATH
AhMITE1_78	Arahy.11	77268316	77268524	CTACTATTA	TTACTATTA	GGTGGATACTACAATGAAGATTTTA	TGCCATCTTCATTGTAGTATCCACC	GGTGGATACTACAATGAAGATTTTATAATTGTCTTCATATGAATATATTATTTATTTTTTGATCCTTGGATGATGGATTGTATGGTTAGATTTTGATATTTATAAAAGTGTTGTTTTTGTTTAAAGTGTAGCTAAATAAATAAACCACACTTTTAACCAAAGTATCTTCATGAGAAGATATTTTTGCCATCTTCATTGTAGTATCCACC	3'UTR	Arahy.KCE71M	RING-H2 finger protein 2B
AhMITE1_79	Arahy.11	41785694	41785490	ATTAATTAA	ATTAATTAT	GGTGGATACTACAATGAAGATTTTA	TGCTATCTTCATTGTAGTATCCACC	GGTGGATACTACAATGAAGATTTTATAATTGTCTTCATGTGAATATATTTCTTTTTGACCATTGAATGATGGATTGTATGGTTAGATTTTGATATTTATAAAAGTGTTATTTTTATTTAAAGTGTGGCTAAATAAATAAACTACACTTTTAACCAAAGCATCTTCATAAGAAGATGTTTTTGCTATCTTCATTGTAGTATCCACC	2417 bp upstream	Arahy.V1Q6DD	ATP-dependent Clp protease proteolytic subunit, putative
AhMITE1_80	Arahy.11	87090800	87091003	TTATAAATT	TTATAAATT	AGTGGATATTACAATGAAGATTTTA	TGCCATCTTCATTGTAGTATCTACC	AGTGGATATTACAATGAAGATTTTATAATTATCTTCATGTGAATATATTTCTTTTTGACCCTTGGATGATAGATTGTATGGTTAGATTTTGATATTTATAAAAGTGTTGTTTTTATTTAAAGTGTGGCTAGATAAATAAACCACACTTTTAACCAAAACATTTCATGAGAAGATATTTTTGCCATCTTCATTGTAGTATCTACC	913bp downstream	Arahy.YYBF8M	replication factor C subunit 3
AhMITE1_81	Arahy.11	2048720	2048516	TCTCAAAAA	TCTCAAAAA	GGTGGATACTACAATGAAGATTTTA	TGCCATCGTCATTATAATAACTACC	GGTGGATACTACAATGAAGATTTTATAATTGTCTTCATGTGAATATATTTCTTTTTGACTCTTGGATGATGAATTATATAGTTAAATTTTGATATTTATAAAATTGTTGTTTTTGTTTAAAGTGTGGCTAAATAAATAAACCACACTTTTAACTAAAGCATCTTTATGAGAAGATATTTTTGCCATCGTCATTATAATAACTACC	Intergenic	Arahy.07HD95	cysteine-rich receptor-like protein kinase 3-like
AhMITE1_82	Arahy.12	104804330	104804126	TTTTAAATA	TTTTAAATA	GGTGGATACTACAATGAAGATGGCA	TGCCATCTTCATAGTAGTATCCACC	GGTGGATACTACAATGAAGATGGCATAATTATTTTCATATGAGTATATTTCTTTTTGACCTTTGGATGATGGATTGTATGGTTAGATTTTGATATTTATAAAAGTGTTGTTTTTGTTTAAAGTGTGGCTAAATAAATAAACCACACTTTTAACCAAAGCATCTTCATAAGAAGATATTTTTGCCATCTTCATAGTAGTATCCACC	4027 bp downstream	Arahy.FN1A8Q	glutaredoxin 4
AhMITE1_83	Arahy.12	11654446	11654242	TTATGCGAC	TTATGCGAT	GGTGGATACTACAATGAAGATTTTA	TGCCATCTTCATTGTAGTATCCACC	GGTGGATACTACAATGAAGATTTTATAATTGTCTTTATGTGAATATATTTCTTTTTGACCTTTGGATGATGGATTGTATGGTTAGATTTTGATATTTATAAAAGTGTTATTTTTGTTTAAAGTGTGGCTAAATAAATAAACCACACTTTTAACCAAAGCATCTCCATGAGAAGATATTTTTGCCATCTTCATTGTAGTATCCACC	6085 bp downstream	Arahy.P1CP6Q	LRR and NB-ARC domain disease resistance protein
AhMITE1_84	Arahy.13	12463506	12463710	TTATTTTAT	TATTATATG	GGTGGATACTACAATGAAGATGGCA	TGCCATCTTCATTGTAGTATCCACC	GGTGGATACTACAATGAAGATGGCATAATTGTCTTCATATGAGTATATTTCTTTTTGACCTTTGGATGATGGATTGTATGGTTAGATTTTGATATTTATAAAAGTGTTGTTTTTGTTTAAAGTGTGGCTAAATAAATAAACCACACTTTTAACCAAAGCATCTTCATGAGAAGATATTTTTGCCATCTTCATTGTAGTATCCACC	40bp downstream	Arahy.H6WUU0	alcohol dehydrogenase 1
AhMITE1_85	Arahy.13	132714185	132714389	TTCAAAAAA	TTCAAAAAA	GGTGGATACTACAATGAAGATGGCA	TGCCATCTTCATTGTAGTATCCACC	GGTGGATACTACAATGAAGATGGCATAATTGTCTTCATATGAGTATATTTCTTTTTGACCTTTGGATGATGGATTGTATGGTTAGATTTTGATATTTATAAAAGTGTTGTTTTTGTTTAAAGTGTGGCTAAATAAATAAACCACACTTTTAACCAAAGCATCTTCATGAGAAGATATTTTTGCCATCTTCATTGTAGTATCCACC	Intergenic
AhMITE1_86	Arahy.13	143549407	143549203	ATTTATTTA	ATTTATTTA	GGTGGATACTACAATGAAGATGGCA	TGCCATCTTCATTGTAGTATCCACC	GGTGGATACTACAATGAAGATGGCATAATTGTCTTCATATGAGTATATTTCTTTTTGACCTTTGGATGATGGATTGTATGGTTAGATTTTGATATTTATAAAAGTGTTGTTTTTGTTTAAAGTGTGGCTAAATAAATAAACCACACTTTTAACCAAAGCATCTTCATGAGAAGATATTTTTGCCATCTTCATTGTAGTATCCACC	1689bp downstream	Arahy.ZABD6C	Conserved hypothetical integral membrane protein
AhMITE1_87	Arahy.13	4623599	4623803	TATAAATTA	ATAAATTAA	GGTGGATACTACAATGAAGATGGCA	TGCCATCTTCATTGTAGTATCCACC	GGTGGATACTACAATGAAGATGGCATAATTGTCTTCATATGAGTATATTTTTTTTTGACCTTTGGATGATGGATTGTATGGTTAGATTTTGATATTTATAAAAGTGTTGTTTTTGTTTAAAGTGTGGCTAAATAAATAAACCACACTTTTAACCAAAGCATCTTCATGAGAAGATATTTTTGCCATCTTCATTGTAGTATCCACC	5'UTR	Arahy.4BW8FX	WUSCHEL related homeobox 2
AhMITE1_88	Arahy.13	33764233	33764029	TTTCCAAAA	TTTCCAAAA	GGTGGATACTACAATGAAGATGGCA	TGCCATCTTCATTGTAGTATCCACC	GGTGGATACTACAATGAAGATGGCATAATTGTCTTCATATGAGTATATTTCTTTTTGACCTTTGGATGATGGATTGTATGGTTAGATTTTGATATTTATAAATGTGTTGTTTTTGTTTAAAGTGTGGCTAAATAAATAAACCACACTTTTAACTAAAGCATCTTCATGAGAAGATATTTTTGCCATCTTCATTGTAGTATCCACC	273 bp upstream	Arahy.5RR2W1	Glycosyl hydrolase family protein with chitinase insertion domain
AhMITE1_89	Arahy.13	127519474	127519678	TAAAAAAAT	TAAAAAAAT	GGTGGATACTACAATGAAGATGGCA	TGCCATCTTCATTGTAGTATCCACC	GGTGGATACTACAATGAAGATGGCATAATTGTCTTCATATGAGTATATTTCTTTTTGACCTTTGGATGATGGATTGTATGGTTAGATTTTGATATTTATAAATGTGTTGTTTTTGTTTAAAGTGTGGCTAAATAAATAAACCACACTTTTAACTAAAGCATCTTCATGAGAAGATATTTTTGCCATCTTCATTGTAGTATCCACC	4168 bp upstream	Arahy.23HYFJ	myo-inositol-1-phosphate synthase 3
AhMITE1_90	Arahy.13	14934649	14934445	AAAATAAAA	AAAATAAAA	AGTGGATACTACAATGAAGATTTTA	TGCCATCTTCATTGTAGTATCCACC	AGTGGATACTACAATGAAGATTTTATAATTGTCTTCATGTGAATATATTTCTTTTTGACCCTTAAATGATGAATTGTATGGTTAGATTTTGATATTTATAAAAGTGTTGTTTTTGTTTAAAGTGTGGCTAAATAAATAAACCACACTTTTAACCAAAGCATCTTCATGAGAAGATATTTTTGCCATCTTCATTGTAGTATCCACC	100 bp upstream	Arahy.F59MVU	Vacuolar sorting protein 9 (VPS9) domain
AhMITE1_91	Arahy.13	24948755	24948959	ATAGAAAAA	ATAAAAAAA	GGTGGATACTACAATAAAGATTTTA	TACCATCTTCATTGTAGTATCCACC	GGTGGATACTACAATAAAGATTTTATAATTGTCTTCATGTGAATATATTTCTTTTTGACTCTTCGATGATGGATTGTATGGTTAGATTTTGATATTTATAAAAGTGTTGTTTTTGTTTAAAGTGTGGCTAAATAAATAAACCACACTTTTAACCAAAGCATTTTCATGAGAAGATATTTTTACCATCTTCATTGTAGTATCCACC	5125 bp upstream	Arahy.7TG2KL	phosphoenolpyruvate carboxylase 1
AhMITE1_92	Arahy.13	139975232	139975031	AATTTAAAT	AATTTAAAT	GGTGGATACTACCATGAAGATTTTA	TGTCATCTTCATTGTAGTATCCACC	GGTGGATACTACCATGAAGATTTTATAATTATCTTCGTGTGAATATATTTCTTTTTGACCCTTGGATGATGGATTGTATGGTTAGATTTTGATATTTATAAAAGTGTTTTTGTTTAAAATGGGGCTAAATAAATAAACCACACTTTTAACCAAAGCATCTTCATGAAAAGATATTTTTGTCATCTTCATTGTAGTATCCACC	Intron	Arahy.HEMM6R	NAD(P)-binding Rossmann-fold superfamily protein
AhMITE1_93	Arahy.13	11833239	11833444	ATATTGCTA	ATATTGCTA	GGTGAATACTACAATGAAAATTTTA	TGCCATTTTCATTGTAGTATCCACC	GGTGAATACTACAATGAAAATTTTATAATTGTCTTAATGTGAATATATTTTTTTTTTTACCCTTGGATGATGGATTGTATGTTTAGATTTTGATATTTATAAAATTGTTATTTTTGTTTAAAATGTGGCTAAATAAATAAACCACACTTTTAACCAAAGCATCTTCATGAGAATATATTTTTGCCATTTTCATTGTAGTATCCACC	3149 bp upstream	Arahy.FP9CKH	importin-5-like
AhMITE1_94	Arahy.14	1246817	1247021	TTTTAATTA	TTTTAATTA	GGTGGATACTACAATGAAGATGGCA	TGCCATCTTCATTGTAGTATCCACC	GGTGGATACTACAATGAAGATGGCATAATTGTCTTCATATGAGTATATTTCTTTTTGACCTTTGGATGATGGATTGTATGGTTAGATTTTGATATTTATAAAAGTGTTGTTTTTGTTTAAAGTGTGGCTAAATAAATAAACCACACTTTTAACCAAAGCATCTTCATGAGAAGATATTTTTGCCATCTTCATTGTAGTATCCACC	1498bp downstream	Arahy.TIF1LK	SH2 domain protein B
AhMITE1_95	Arahy.14	1539741	1539945	AAAAATAAA	AAAAATAAA	GGTGGATACTACAATGAAGATGGCA	TGCCATCTTCATTGTAGTATCCACC	GGTGGATACTACAATGAAGATGGCATAATTGTCTTCATATGAGTATATTTCTTTTTGACCTTTGGATGATGGATTGTATGGTTAGATTTTGATATTTATAAAAGTGTTGTTTTTGTTTAAAGTGTGGCTAAATAAATAAACCACACTTTTAACCAAAGCATCTTCATGAGAAGATATTTTTGCCATCTTCATTGTAGTATCCACC	Intron	Arahy.6C98HC	Lung seven transmembrane receptor family protein
AhMITE1_96	Arahy.14	5651356	5651560	TTTTTTATA	TTTTTTATA	GGTGGATACTACAATGAAGATGGCA	TGCCATCTTCATTGTAGTATCCACC	GGTGGATACTACAATGAAGATGGCAAAAATATCTTCTCATGAAGATGCTTTGGTTAAAAGTGTGGTTTATTTATTTAGCCACACTTTAAACAAAAACAACACTTTTATAAATATCAAAATCTAACCATACAATCCATCATCCAAAGGTCAAAAAGAAATATACTCATATGAAGACAATTATGCCATCTTCATTGTAGTATCCACC	Intergenic
AhMITE1_97	Arahy.14	142437841	142438045	TTGTTTTAT	TTGTTTTAT	GGTGGATACTACAATAAAGATGGCA	TGCCATCTTCATTGTAGTATCCACC	GGTGGATACTACAATAAAGATGGCATAATTGTCTTCATATGAGTATATTTCTTTTTGACCTTTGGATGATGGATTGTATGGTTAGATTTTGATATTTATAAAAGTGTTGTTTTTGTTTAAAGTGTGGCTAAATAAATAAACCACACTTTTAACCAAAGCATCTTCATGAGAAGATATTTTTGCCATCTTCATTGTAGTATCCACC	270 bp upstream	Arahy.VAI9KI	receptor-like protein kinase 4
AhMITE1_98	Arahy.15	8417477	8417273	TAAACAAAA	TAAACAAAA	GGTGGATACTACAATGAAGATGGCA	TGCCATCTTCATTGTAGTATCCACC	GGTGGATACTACAATGAAGATGGCATAATTGTCTTCATATGAGTATATTTCTTTTTGACCTTTGGATGATGGATTGTATGGTTAGATTTTGATATTTATAAAAGTGTTGTTTTTGTTTAAAGTGTGGCTAAATAAATAAACCACACTTTTAACCAAAGCATCTTCATGAGAAGATATTTTTGCCATCTTCATTGTAGTATCCACC	185bp downstream	Arahy.N3DKS3	transcription factor SPATULA-like
AhMITE1_99	Arahy.15	9336735	9336531	TAGTTTGAT	TAGTTTGAT	GGTGGATACTACAATGAAGATGGCA	TGCCATCTTCATTGTAGTATCCACC	GGTGGATACTACAATGAAGATGGCATAATTGTCTTCATATGAGTATATTTCTTTTTGACCTTTGGATGATGGATTGTATGGTTAGATTTTGATATTTATAAAAGTGTTGTTTTTGTTTAAAGTGTGGCTAAATAAATAAACCACACTTTTAACCAAAGCATCTTCATGAGAAGATATTTTTGCCATCTTCATTGTAGTATCCACC	1609 bp upstream	Arahy.YT1G5A	WD repeat-containing protein 3-like
AhMITE1_100	Arahy.15	19959510	19959714	AAAAAGTAT	AAAAAGTAT	GGTGGATACTACAATGAAGATGGCA	TGCCATCTTCATTGTAGTATCCACC	GGTGGATACTACAATGAAGATGGCATAATTGTCTTCATATGAGTATATTTCTTTTTGACCTTTGGATGATGGATTGTATGGTTAGATTTTGATATTTATAAAAGTGTTGTTTTTGTTTAAAGTGTGGCTAAATAAATAAACCACACTTTTAACCAAAGCATCTTCATGAGAAGATATTTTTGCCATCTTCATTGTAGTATCCACC	Intron	Arahy.6SSG9H	Sec14p-like phosphatidylinositol transfer family protein
AhMITE1_101	Arahy.15	32736457	32736253	TATATAAAA	TATATAAAA	GGTGGATACTACAATGAAGATGGCA	TGCCATCTTCATTGTAGTATCCACC	GGTGGATACTACAATGAAGATGGCATAATTGTCTTCATATGAGTATATTTCTTTTTGACCTTTGGATGATGGATTGTATGGTTAGATTTTGATATTTATAAAAGTGTTGTTTTTGTTTAAAGTGTGGCTAAATAAATAAACCACACTTTTAACCAAAGCATCTTCATGAGAAGATATTTTTGCCATCTTCATTGTAGTATCCACC	Intergenic
AhMITE1_102	Arahy.15	146679486	146679690	ATGGCTTAT	ATTTATTTA	GGTGGATACTACAATGAAGATGGCA	TGCCATCTTCATTGTAGTATCCACC	GGTGGATACTACAATGAAGATGGCATAATTGTCTTCATATGAGTATATTTCTTTTTGACCTTTGGATGATGGATTGTATGGTTAGATTTTGATATTTATAAAAGTGTTGTTTTTGTTTAAAGTGTGGCTAAATAAATAAACCACACTTTTAACCAAAGCATCTTCATGAGAAGATATTTTTGCCATCTTCATTGTAGTATCCACC	1581bp downstream	Arahy.YG0TZE	rac-like GTP-binding protein 7-like
AhMITE1_103	Arahy.15	153380412	153380208	TAAAGTATT	TTTATTTTT	GGTGGATACTACAATGAAGATGGCA	TGCCATCTTCATTGTAGTATCCACC	GGTGGATACTACAATGAAGATGGCATAATTGTCTTCATATGAGTATATTTCTTTTTGACCTTTGGATGATGGATTGTATGGTTAGATTTTGATATTTATAAAAGTGTTGTTTTTGTTTAAAGTGTGGCTAAATAAATAAACCACACTTTTAACCAAAGCATCTTCATGAGAAGATATTTTTGCCATCTTCATTGTAGTATCCACC	4779bp downstream	Arahy.T4NYHA	uncharacterized protein LOC102666465
AhMITE1_104	Arahy.15	130433559	130433356	TTTCAAAAT	TTTCAAAAT	GGTAGATACTACAATGAAGATTTTA	TGCCATCTTCATTGTAGTATCCACC	GGTAGATACTACAATGAAGATTTTATAATTGTCTTCATGTGAATATATTTCTTTTTGACCCTTGGATGATGGATTGTATGGTTAGATTTTGATATTTATAAAAGTGTTATTTTTGTTTAAAATGTGGCTAAATAAATAAACCACACTTTTAACAAAGCATCTTCATGAGAAGATATTTTTGCCATCTTCATTGTAGTATCCACC	Intron	Arahy.KPKP47	zinc finger MYM-type protein 1-like
AhMITE1_105	Arahy.15	150965373	150965169	ATTCTAAAA	ATTCTAAAA	GGTGGATACTACAATGAAGATTTTA	TACCATCTTTATTGTAGTATCCACC	GGTGGATACTACAATGAAGATTTTATAATTGTCTTCGTATGAATATATTGCTTTTTGATCCTTGGATGATGGATTGTATGGTTAGATTTTGATATTTATAAAAATGTTATTTTTGTTTAAAGTGTGGCTAAATAAATAAACCACACTTTTAACCAAAGCATCTTCATGAGAAAATATTTTTACCATCTTTATTGTAGTATCCACC	Intron	Arahy.KPKP47	zinc finger MYM-type protein 1-like
AhMITE1_106	Arahy.15	99209823	99210027	TATATTAAA	TATATTAAA	GGTAGATACTACAATGAAGATTTTA	TGTCATCTTCATTGTAGTATCCACC	GGTAGATACTACAATGAAGATTTTATAATTGTCTTCATGTGAATATATTTCTTTTTTATCCTTGGATGCTAGATTGTATGATTAGATTTTGATATTTATAAAAGTGTTGTTTTTGTTTAAAATGTGGCTAAATAAATAAACCACACTTTTAACCAAAGCATCTTCATGAGAAGATATTTTTGTCATCTTCATTGTAGTATCCACC	307bp downstream	Arahy.P9EZ8E	uncharacterized protein At1g04910-like
AhMITE1_107	Arahy.16	10309126	10309330	TTTGTTTTA	TTTGTTTTA	GGTGGATACTACAATGAAGATGGCA	TGCCATCTTCATTGTAGTATCCACC	GGTGGATACTACAATGAAGATGGCATAATTGTCTTCATATGAGTATATTTCTTTTTGACCTTTGGATGATGGATTGTATGGTTAGATTTTGATATTTATAAAAGTGTTGTTTTTGTTTAAAGTGTGGCTAAATAAATAAACCACACTTTTAACCAAAGCATCTTCATGAGAAGATATTTTTGCCATCTTCATTGTAGTATCCACC	Intergenic
AhMITE1_108	Arahy.16	14227020	14226816	ATATAATAA	ATATAATAA	GGTGGATACTACAATGAAGATGGCA	TGCCATCTTCATTGTAGTATCCACC	GGTGGATACTACAATGAAGATGGCATAATTGTCTTCATATGAGTATATTTCTTTTTGACCTTTGGATGATGGATTGTATGGTTAGATTTTGATATTTATAAAAGTGTTGTTTTTGTTTAAAGTGTGGCTAAATAAATAAACCACACTTTTAACCAAAGCATCTTCATGAGAAGATATTTTTGCCATCTTCATTGTAGTATCCACC	739 bp downstream	Arahy.SRU6K5	protein SCARECROW-like
AhMITE1_109	Arahy.16	132519206	132519410	TTTTTGTTT	TTTTTGTTT	GGTGGATACTACAATGAAGATGGCA	TGCCATCTTCATTGTAGTATCCACC	GGTGGATACTACAATGAAGATGGCATAATTGTCTTCATATGAGTATATTTCTTTTTGACCTTTGGATGATGGATTGTATGGTTAGATTTTGATATTTATAAAAGTGTTGTTTTTGTTTAAAGTGTGGCTAAATAAATAAACCACACTTTTAACCAAAGCATCTTCATGAGAAGATATTTTTGCCATCTTCATTGTAGTATCCACC	Intergenic
AhMITE1_110	Arahy.16	148106489	148106285	TAATAGAAA	TAATAGAAA	GGTGGATACTACAATGAAGATGGCA	TGCCATCTTCATTGTAGTATCCACC	GGTGGATACTACAATGAAGATGGCATAATTGTCTTCATATGAGTATATTTCTTTTTGACCTTTGGATGATGGATTGTATGGTTAGATTTTGATATTTATAAAAGTGTTGTTTTTGTTTAAAGTGTGGCTAAATAAATAAACCACACTTTTAACCAAAGCATCTTCATGAGAAGATATTTTTGCCATCTTCATTGTAGTATCCACC	304 bp upstream	Arahy.VW4Y5A	PPPDE putative thiol peptidase family protein
AhMITE1_111	Arahy.16	133693560	133693356	TTCAATTAT	TTCAATTAT	GGTGGATACTACAATGAAGATGGCA	TGCCATCTTCATTGTAGTATCCACC	GGTGGATACTACAATGAAGATGGCATAATTGTCTTCATATGAGTATATTTCTTTTTGACCTTTGGATGATGGATTGTATGGTTAGATTTTGATATTTATAAATGTGTTGTTTTTGTTTAAAGTGTGGCTAAATAAATAAACCACACTTTTAACTAAAGCATCTTCATGAGAAGATATTTTTGCCATCTTCATTGTAGTATCCACC	Intergenic
AhMITE1_112	Arahy.16	17819014	17819218	TTATTTTAT	TTATTTTAT	GGTGGATACTACAATGAAGATGGCA	TGTCATCTTCATTGTAGTATCCACC	GGTGGATACTACAATGAAGATGGCAAAAATATCTTCATATGAGTATATTTCTTTTTGACCTTTGGATGATGGATTGTATGGTTAGATTTTGATATTTATAAAAGTGTTGTTTTTGTTTAAAGTGTGGCTAAATAAATAAACCACACTTTTAACCAAAGCATCTTCATGAGAAGATATTTTTGTCATCTTCATTGTAGTATCCACC	6863 bp downstream	Arahy.SVE7QB	basic helix-loop-helix (bHLH) DNA-binding superfamily protein
AhMITE1_113	Arahy.16	116320656	116320452	TAACTTAAA	TAACTTAAA	GGTGGATACTACAATCAAGATTTTA	TGCCATCTTCATTATAGTATCCACC	GGTGGATACTACAATCAAGATTTTATAATTGTTTTTATATGAATATATTTCTTTTTGACCTTTGGATGATGGATTGTATGATTAGATTTTGATATTTATAAAAGTGTTGTTTTTATTTAAAGTGTGACTAGATAAATAAACTACACTTTTAACCAAAGCATCTTCATGAGAAGATATTTTTGCCATCTTCATTATAGTATCCACC	Intron	Arahy.D0WG0L	MATE efflux family protein
AhMITE1_114	Arahy.16	146405303	146405507	CTATATATA	GTATATATA	GGTGGATACTACAATAAAGATTTTA	TATCATCTTCATTGTAGTATCCACC	GGTGGATACTACAATAAAGATTTTATAATTGTCTTTATATGAATATATTTCTTTTTGACTCTTGGATGATAAATTGTATGGTTAGATTTTGATATTTATAAAAGTGTTGTTTTTGTTTAAAGTGTGGCTAAATAAATAAACCACACTTTTAATCAAAGCATCTTCATGAAAAGATAGTTTTATCATCTTCATTGTAGTATCCACC	1840 bp upstream	Arahy.4TTF80	pleiotropic drug resistance 12
AhMITE1_115	Arahy.17	1276488	1276692	TTTTTTGTT	TTTTTTGTT	GGTGGATACTACAATGAAGATGGCA	TGCCATCTTCATTGTAGTATCCACC	GGTGGATACTACAATGAAGATGGCATAATTGTCTTCATATGAGTATATTTCTTTTTGACCTTTGGATGATGGATTGTATGGTTAGATTTTGATATTTATAAAAGTGTTGTTTTTGTTTAAAGTGTGGCTAAATAAATAAACCACACTTTTAACCAAAGCATCTTCATGAGAAGATATTTTTGCCATCTTCATTGTAGTATCCACC	Intron	Arahy.NDL7Z2	acetyl-CoA acetyltransferase
AhMITE1_116	Arahy.17	12442096	12442300	TAAATATTA	TAAATATTA	GGTGGATACTACAATGAAGATGGCA	TGCCATCTTCATTGTAGTATCCACC	GGTGGATACTACAATGAAGATGGCATAATTGTCTTCATATGAGTATATTTCTTTTTGACCTTTGGATGATGGATTGTATGGTTAGATTTTGATATTTATAAAAGTGTTGTTTTTGTTTAAAGTGTGGCTAAATAAATAAACCACACTTTTAACCAAAGCATCTTCATGAGAAGATATTTTTGCCATCTTCATTGTAGTATCCACC	1,286 bp upstream	Arahy.3DA9LK	transport inhibitor response 1-like protein-like
AhMITE1_117	Arahy.17	50378845	50378641	TTGTTATTA	TTGTTATTA	GGTGGATACTACAATGAAGATGGCA	TGCCATCTTCATTGTAGTATCCACC	GGTGGATACTACAATGAAGATGGCATAATTGTCTTCATATGAGTATATTTCTTTTTGACCTTTGGATGATGGATTGTATGGTTAGATTTTGATATTTATAAAAGTGTTGTTTTTGTTTAAAGTGTGGCTAAATAAATAAACCACACTTTTAACCAAAGCATCTTCATGAGAAGATATTTTTGCCATCTTCATTGTAGTATCCACC	Intergenic
AhMITE1_118	Arahy.17	120047054	120047258	ATAATAAAT	ATAATAAAT	GGTGGATACTACAATGAAGATGGCA	TGCCATCTTCATTGTAGTATCCACC	GGTGGATACTACAATGAAGATGGCATAATTGTCTTCATATGAGTATATTTCTTTTTGACCTTTGGATGATGGATTGTATGGTTAGATTTTGATATTTATAAAAGTGTTGTTTTTGTTTAAAGTGTGGCTAAATAAATAAACCACACTTTTAACCAAAGCATCTTCATGAGAAGATATTTTTGCCATCTTCATTGTAGTATCCACC	Intergenic
AhMITE1_119	Arahy.17	6506666	6506870	TATTTTTAA	TATTTTTAA	GGGGGATACTACAATGAAGATGTTA	TGCCATCTTCATTGTAGTATCCACC	GGGGGATACTACAATGAAGATGTTATAATTGTCTTCATATGAATATATTGCTTTTTAACCTTTGGATGATGGATTGTATGGTTAGATTTTGAAATTTATAAAAGTGTTGTTTTTGTTTAAAGTGTGGCTAAATAAATAAACTACACTTTTAACCAAAGCATCTTCATGAGAAGATATTTTTGCCATCTTCATTGTAGTATCCACC	728bp downstream	Arahy.8NYF5B	receptor-like protein kinase 2
AhMITE1_120	Arahy.17	31267090	31267294	TAATTTTAA	TAATTTTAA	GGGGGATACTACAATGAAGATGTTA	TGCCATCTTCATTGTAGTATCCACC	GGGGGATACTACAATGAAGATGTTATAATTGTCTTCATATGAATATATTGCTTTTTAACCTTTGGATGATGGATTGTATGGTTAGATTTTGAAATTTATAAAAGTGTTGTTTTTGTTTAAAGTGTGGCTAAATAAATAAACTACACTTTTAACCAAAGCATCTTCATGAGAAGATATTTTTGCCATCTTCATTGTAGTATCCACC	6132bp downstream	Arahy.YIG4PR	protein kinase family protein
AhMITE1_121	Arahy.17	133707203	133707407	TTTCAAAAT	TTTCAAAAT	GGTGGATACTACAATGAATATTTTA	TGCCATCTTCATTGTAGTATCCACC	GGTGGATACTACAATGAATATTTTATAATTGTTTTCATGTGAATATATTTCTTTTTGACCCTTGGATGATGGATTGTATGGTTAGATTTTGATATTTATAAAAGTGTTGTTTTTGTTTAAAGTGTGGCTAAATAAATAAACCACACTTTTAACCAAAGTATCTTTATGAGAAGATATTTTTGCCATCTTCATTGTAGTATCCACC	972bp downstream	Arahy.7F80QJ	probable endo-1,4-beta-xylanase C-like
AhMITE1_122	Arahy.17	128578265	128578058	TTATTATAA	TTATTATAA	GGTGGATACTACAATGAAGATCTTA	TGCCATCTTCATTGTAGTATCCACC	GGTGGATACTACAATGAAGATCTTATAATTGTCTTCATGTGAATATATTTCTTTTTGACCATTGGATGATGGATTGAATGGTTAGATTATTTTGATATTTATAAAAGTGTTATTTTTGTTTAAAGTGTGGCTAAATAAATAAACCACACTTTTAACCAAAGCATCTTCATGAGAAGATATTTTTGCCATCTTCATTGTAGTATCCACC	Intergenic
AhMITE1_123	Arahy.17	105581369	105581165	TTAGAAAAT	TTAGAAAAT	GGTGGATACTACAATGAAGATGGTA	TGCCATCTTCATTATAGTATCCACC	GGTGGATACTACAATGAAGATGGTATAATTGTCTTTATGTGAATATATTTTTTTTTTACCCTTAGATGATAGATTGTATGGTTAGATTTTGATATTTATAGAAGTGTTATTTTTGTTTAAAGTGTGACTAAATAAATAAACCACACTTTTAACCAAAGCATCTTCATAAGAAAATATTTTTGCCATCTTCATTATAGTATCCACC	4589bp downstream	Arahy.Z58ASQ	uncharacterized protein LOC100814604 isoform X3
AhMITE1_124	Arahy.17	24358046	24357843	ATACAAAAA	ACTATCTTA	GGTAGATACTACAATGAAGATTTTA	TATCATCTTCATTGTAGTATCCACA	GGTAGATACTACAATGAAGATTTTATAATTGTCTTCATGTGAATATATTTCTTTTTGACTCTTGGATGATGAATTGTATGATTAGATTTTGATATTTATAAAAGTGTTATTTTTTTTAAAGTGTGGCTAAATAAATAAACCACACTTTTAACCAAAGCTTCTTCATGAAAAGATATTTTTATCATCTTCATTGTAGTATCCACA	Intron	Arahy.6496KA	GDSL-like Lipase/Acylhydrolase family protein
AhMITE1_125	Arahy.18	48327155	48327359	ATTGTGTAA	ATTGTGTAA	GGTGGATACTACAATGAAGATGGCA	TGCCATCTTCATTGTAGTATCCACC	GGTGGATACTACAATGAAGATGGCATAATTGTCTTCATATGAGTATATTTCTTTTTGACCTTTGGATGATGGATTGTATGGTTAGATTTTGATATTTATAAAAGTGTTGTTTTTGTTTAAAGTGTGGCTAAATAAATAAACCACACTTTTAACCAAAGCATCTTCATGAGAAGATATTTTTGCCATCTTCATTGTAGTATCCACC	Intergenic
AhMITE1_126	Arahy.18	132629575	132629371	ACAGAAGAC	TTTTATTTT	TATGGATACTACAATGAAGATGGCA	TGCCATCTTCATTGTAGTATCCACC	TATGGATACTACAATGAAGATGGCATAATTGTCTTCATATGAGTATATTTCTTTTTGACCTTTGGATGATGGATTGTATGGTTAGATTTTGATATTTATAAAAGTGTTGTTTTTGTTTAAAGTGTGGCTAAATAAATAAACCACACTTTTAACCAAAGCATCTTCATGAGAAGATATTTTTGCCATCTTCATTGTAGTATCCACC	Intergenic
AhMITE1_127	Arahy.18	17126284	17126080	TTTATTTTT	TTTATTTTT	GGTGGATACTACAATGAAGATGGCA	TGCCATCTTCATTGTAGTATCCACC	GGTGGATACTACAATGAAGATGGCATAATTGTCTTCATATGAGTATATTTCTTTTTGACCTTTGGATGATGGATTGTATGGTTAGATTTTGATATTTATAAATGTGTTGTTTTTGTTTAAAGTGTGGCTAAATAAATAAACCACACTTTTAACTAAAGCATCTTCATGAGAAGATATTTTTGCCATCTTCATTGTAGTATCCACC	3103bp downstream	Arahy.FZ5QK7	terpene synthase family, metal-binding domain protein
AhMITE1_128	Arahy.18	125994410	125994206	TACAAAAAA	TACAAAAAA	GGTGGATACTACAATGAAGATGGCA	TGCCATCTTCATAGTAGTATCCACC	GGTGGATACTACAATGAAGATGGCATAATTATTTTCATATGAGTATATTTCTTTTTGACCTTTGGATGATGGATTGTATGGTTAGATTTTGATATTTATAAAAGTGTTGTTTTTGTTTAAAGTGTGGCTAAATAAATAAACCACACTTTTAACCAAAGCATCTTCATAAGAAGATATTTTTGCCATCTTCATAGTAGTATCCACC	2,505 bp upstream	Arahy.CC2J1D	Unknown protein
AhMITE1_129	Arahy.18	125985635	125985435	TACAAAAAA	TACAAAAAA	GGTGGATACTACAATGAAGATGGCA	TGCCATCTTCAAGTAGTATCCACC	GGTGGATACTACAATGAAGATGGCATAATTATTTTCATATGAGTATATTTCTTTTTGACCTTTGGATGATGGATGTATGGTTAGATTTTGATATTTATAAAAGTGTTGTTTTGTTAAAGTGTGGCTAAATAAATAAACCACACTTTTAACCAAAGCATCTTCATAAGAAGATATTTTTGCCATCTTCAAGTAGTATCCACC	Intergenic
AhMITE1_130	Arahy.18	128811777	128811980	TTATGTTAA	TTATATTAA	GGTGGATACTACAATGAAGATTTTA	TGCCATCTTCATTGTAATATCCACC	GGTGGATACTACAATGAAGATTTTATAATTGTCTTCATGTGAATATATTTTTTTTTACCCTTGGATGATGGATTGTATGGTTAGATTTTGATATTTATAAAAGTGTTGTTTTTGTTTAAAATGTGGCTAAATAAATAAACCACACTTTTAACCAAAGCATCTTCATGAGAAAATATTTTTGCCATCTTCATTGTAATATCCACC	1437 bp downstream	Arahy.P7B4TL	pleiotropic drug resistance 12
AhMITE1_131	Arahy.19	10811564	10811768	TAATTAATT	TAATTAATT	GGTGGATACTACAATGAAGATGGCA	TGCCATCTTCATTGTAGTATCCACC	GGTGGATACTACAATGAAGATGGCATAATTGTCTTCATATGAGTATATTTCTTTTTGACCTTTGGATGATGGATTGTATGGTTAGATTTTGATATTTATAAAAGTGTTGTTTTTGTTTAAAGTGTGGCTAAATAAATAAACCACACTTTTAACCAAAGCATCTTCATGAGAAGATATTTTTGCCATCTTCATTGTAGTATCCACC	intron	Arahy.73DSWE	MLO-like protein 1-like
AhMITE1_132	Arahy.19	23278565	23278769	AAAAAAAAA	AAAAAAAAA	GGTGGATACTACAATGAAGATGGCA	TGCCATCTTCATTGTAGTATCCACC	GGTGGATACTACAATGAAGATGGCATAATTGTCTTCATATGAGTATATTTCTTTTTGACCTTTGGATGATGGATTGTATGGTTAGATTTTGATATTTATAAAAGTGTTGTTTTTGTTTAAAGTGTGGCTAAATAAATAAACCACACTTTTAACCAAAGCATCTTCATGAGAAGATATTTTTGCCATCTTCATTGTAGTATCCACC	1465 bp downstream	Arahy.YFKH51	myb transcription factor
AhMITE1_133	Arahy.19	134898088	134898292	TAAATACTT	TAAATACTT	GGTGGATACTACAATGAAGATGGCA	TGCCATCTTCATTGTAGTATCCACC	GGTGGATACTACAATGAAGATGGCATAATTGTCTTCATATGAGTATATTTCTTTTTGACCTTTGGATGATGGATTGTATGGTTAGATTTTGATATTTATAAAAGTGTTGTTTTTGTTTAAAGTGTGGCTAAATAAATAAACCACACTTTTAACCAAAGCATCTTCATGAGAAGATATTTTTGCCATCTTCATTGTAGTATCCACC	5,186 bp upstream	Arahy.PZ65U6	MATE efflux family protein
AhMITE1_134	Arahy.19	2895584	2895788	AAAAAAAAA	AAAAAAAAA	GGTGGATACTACAATGAAGATGGCA	TGCCATCTTCATTGTAATATCCACC	GGTGGATACTACAATGAAGATGGCATAATTGTCTTCATATGAGTATATTTCTTTTTGACCTTTGGATGATGGATTGTATGGTTAGATTTTGATATTTATAAAAGTGTTGTTTTTGTTTAAAGTGTGGCTAAATAAATAAACCACACTTTTAACCAAAGCATCTTCATGAGAAGATATTTTTGCCATCTTCATTGTAATATCCACC	intron	Arahy.D4GBHL	Unknown protein
AhMITE1_135	Arahy.19	144092136	144091932	TTGTGTTAA	TTGTGTTAA	GGTGGATATTACAATGAAGATGGCA	TGCCATCTTCATTGTAGTATCCACC	GGTGGATATTACAATGAAGATGGCATAATTGTCTTCATATGAGTATATTTCTTTTTGACCTTTGGATGATGGATTGTATGGTTAGATTTTGATATTTATAAAAGTGTTGTTTTTGTTTAAAGTGTGGCTAAATAAATAAACCACACTTTTAACCAAAGCATCTTCATGAGAAGATATTTTTGCCATCTTCATTGTAGTATCCACC	7,809 bp upstream	Arahy.5906V7	protein ROOT PRIMORDIUM DEFECTIVE 1-like isoform X2
AhMITE1_136	Arahy.19	17656054	17655850	TTAAAATTT	TTAAAATTT	GGTGGATACTACAATGAAGATGGCA	TGCCATCTTCATTGTAGTATCCACC	GGTGGATACTACAATGAAGATGGCATAATTGTCTTCATATGAGTATATTTCTTTTTGACCTTTGGATGATGGATTGTATGGTTAGATTTTGATATTTATAAATGTGTTGTTTTTGTTTAAAGTGTGGCTAAATAAATAAACCACACTTTTAACTAAAGCATCTTCATGAGAAGATATTTTTGCCATCTTCATTGTAGTATCCACC	Intergenic
AhMITE1_137	Arahy.19	157753455	157753251	AATTTGGAA	AATTTGGAA	GGTGGATACTACAATGAAGGTGGCA	TGCCATCTTCATTGTAGTATCCACC	GGTGGATACTACAATGAAGGTGGCATAATTGTCTTCATATGAGTATATTTCTTTTTGACCTTTGGATGATGGATTGTATGGTTAGATTTTGATATTTATAAATGTGTTGTTTTTGTTTAAAGTGTGGCTAAATAAATAAACCACACTTTTAACTAAAGCATCTTCATGAGAAGATATTTTTGCCATCTTCATTGTAGTATCCACC	Intergenic
AhMITE1_138	Arahy.19	15593170	15592965	ATCATATAA	ATCATATAA	GGTGGATACTACAATGAAGATTTTA	TGCCATCTTCATTGTAGTATCCACC	GGTGGATACTACAATGAAGATTTTATAATTGTCTTTATGTGAATATATTTTTTTTTTGACCTTTGGATAATGGATTGTATGGTTACATTTTGATATTTATAAAAGTGTTGTTTTTGTTTAAAGTGTGGCTAAATAAATAAACCACACTTTTAACCAAAGTATCTTCATGAGAAGATATTCTTGCCATCTTCATTGTAGTATCCACC	4,708 bp upstream	Arahy.BWA67Y	ATP binding protein
AhMITE1_139	Arahy.20	2962496	2962292	AATATGTAA	ATATGTAA	GGTGGATACTACAATGAAGATGGCA	TGCCATCTTCATTGTAGTATCCACC	GGTGGATACTACAATGAAGATGGCATAATTGTCTTCATATGAGTATATTTCTTTTTGACCTTTGGATGATGGATTGTATGGTTAGATTTTGATATTTATAAAAGTGTTGTTTTTGTTTAAAGTGTGGCTAAATAAATAAACCACACTTTTAACCAAAGCATCTTCATGAGAAGATATTTTTGCCATCTTCATTGTAGTATCCACC	intron	Arahy.KVPH3I	ankyrin repeat-containing protein
AhMITE1_140	Arahy.20	141212550	141212346	TAAATATAT	TAAATATAT	GGTGGATACTACAATGAAGATGGCA	TGCCATCTTCATTGTAGTATCCACC	GGTGGATACTACAATGAAGATGGCATAATTGTCTTCATATGAGTATATTTCTTTTTGACCTTTGGATGATGGATTGTATGGTTAGATTTTGATATTTATAAAAGTGTTGTTTTTGTTTAAAGTGTGGCTAAATAAATAAACCACACTTTTAACCAAAGCATCTTCATGAGAAGATATTTTTGCCATCTTCATTGTAGTATCCACC	760 bp downstream	Arahy.3G9MJD	NAC domain protein
AhMITE1_141	Arahy.20	143522847	143522643	TTTTTTTTT	TTTTTTTTT	GGTGGATACTACAATGAAGATGGCA	TGCCATCTTCATTGTAGTATCCACC	GGTGGATACTACAATGAAGATGGCATAATTGTCTTCATATGAGTATATTTCTTTTTGACCTTTGGATGATGGATTGTATGGTTAGATTTTGATATTTATAAAAGTGTTGTTTTTGTTTAAAGTGTGGCTAAATAAATAAACCACACTTTTAACCAAAGCATCTTCATGAGAAGATATTTTTGCCATCTTCATTGTAGTATCCACC	2,121 bp upstream	Arahy.I0CI8T	Cytochrome P450 superfamily protein
AhMITE1_142	Arahy.20	136504903	136504699	TTAAATAAA	TTAAATAAA	GGTGGATACTACAATGAAGATTTTA	TGCCATCTTCATTGTAGTATCCACC	GGTGGATACTACAATGAAGATTTTATAATTGTTTTCATATGAATATATTATTTTTTGACCCTTGGATGATAGATTGTATGGTTAGATTTTGATATTCATAAAAGTGTTGTTTTTATTTAAAGTGTGACTAAATAAATAAACCACACTTTTAACCAAAGCATCTTCATGAGAAGATATTTTTGCCATCTTCATTGTAGTATCCACC	351 bp downstream	Arahy.F6SR1U	HXXXD-type acyl-transferase family protein
