# Supplementary material for: Identification and characterization of transposable element AhMITE1 in the genomes of cultivated and two wild peanuts
Source: BMC Genomics. 2022 Jul 11;23:500. doi: 10.1186/s12864-022-08732-0 (PMC9277781; doi:10.1186/s12864-022-08732-0)
Supplement: Supplementary file 14 — Additional file 14: Supplementary table 4. [file 12864_2022_8732_MOESM14_ESM.xlsx]

## Sheet: Sheet1
Supplementary Table 4. Detailed information on AuMITE1 and ApMITE1 family members in the A. duranensis and A. ipaensis genomes, respectively.
Detailed information on AuMITE1 family members in the A. duranensis genomes.
ID	Chr.	Start ( bp)	End ( bp)	Left TSD	Right TSD	Left TIR	Right TIR	Sequence of mJing-like MITE	Location of AuMITE1 insertion	Gene ID	Gene annotation
AuMITE1_1	A01	96608388	96608184	ATTTCAGAA	TTTTAACAA	GGTGGATACTACAATGAAGATGGCA	TGCCATCTTCATAGTAGTATCCACC	GGTGGATACTACAATGAAGATGGCATAATTATCTTCATATGAGTATATTTCTTTTTGACCTTTGGACGATGGATTGTATGGTTAGATTTTGATATTTATAAAAGTGTTGTTTTTGTTTAAAGTGTGGCTAAATAAATAAACCACACTTTTAACCAAAGCATCTTCATGAGAAGATATTTTTGCCATCTTCATAGTAGTATCCACC	Intergenic
AuMITE1_2	A01	487951	487747	AACCGAAAT	AATAATATC	GGTGGATATTACAATGAAGATGGCA	TGCCATTTTCATTATAGTATCCACC	GGTGGATATTACAATGAAGATGGCATAATTGTCTTCATATGAGTATATTTCTTTTTGACCTTTGGATGATGGATTGTATGATTAGATTTTGATATTTATAAAAGTGTTGTTTTTATTTAAAGTGTGGTTAAATAAATAAACCACACTTTTAACCAAAGCATCTTCATGAGAAGATATTTTTGCCATTTTCATTATAGTATCCACC	2469 bp downstream	Aradu.L3C1J	disease resistance protein (TIR-NBS-LRR class)
AuMITE1_3	A02	22646543	22646339	ATTTCAGAA	ATTTCAGAA	GGTGGATACTACAATGAAGATGGCA	TGCCATCTTCGTTGTAGTATCCACC	GGTGGATACTACAATGAAGATGGCATAATTATCTTCATATGAGTATATTTCTTTTTGACCTTTGGACGATGGATTGTATGGTTAGATTTTGATATTTATAAAAGTGTTGTTTTTGTTTAAAGTGTGGCTAAATAAATAAACCACACTTTTAACCAAAGCATCTTCATGAGAAGATATTTTTGCCATCTTCGTTGTAGTATCCACC	Intron	Aradu.L6CJM	kinetochore-like protein
AuMITE1_4	A03	116819861	116820065	AAAATACAA	AAAATACAA	GGTGGATACTATAATGAAGATGGCA	TGCCATCTTCATTATAGTATCCACC	GGTGGATACTATAATGAAGATGGCATAATTGTCTTTATATGAGTATATTTCTTTTTGACCTTTGGATGATGGATTGTATGGTTAGATTTTGATATTTATAAAAGTGTTGTTTTTGTTTAAAGTGTGGCTAAATAAATAAACCACACTTTTAACCAAAGCATCTTCATGAGAAGATATTTTTGCCATCTTCATTATAGTATCCACC	4930 bp upstream	Aradu.5807D	Class I glutamine amidotransferase-like superfamily protein
AuMITE1_5	A04	75737527	75737731	TTCATTTAT	TTCATTTAT	GGTGGATACTACAATGAAGATGATA	TGCCATCTTCATTGTAGTATCCACC	GGTGGATACTACAATGAAGATGATATAATTGTCTTCATATGAGTATATTTTTTTTTGACTTTTGGATGATGGATTGTATGGTTAGATTTTGATATTTATAAAAGTGTTGTTTTTGTTTAAAGTGTGGCTAAATAAATAAACTACACTTTTAACCAAAGCATCTTCATAAGAAGATATTTTTGCCATCTTCATTGTAGTATCCACC	Intergenic
AuMITE1_6	A05	105900906	105900702	TATATAGTA	TATATAGTA	GGTGGATACTACAATGAAGATGGCA	TATTTTTGCCATCTTCGTTGTAGTATCCACC	GGTGGATACTACAATGAAGATGGCATAATTGTCTTCATATGAGTATATTTCTTTTTGACCTTTGGATGATGGATTGTATGGTTAGATTTTGATATTTATAAAAGTGTTGTTTTTGTTTAAAGTGTGGCTAAATAAATAAACCACACTTTTAACCAAAACATCTTCATGAGAAGATATTTTTGCCATCTTCGTTGTAGTATCCACC	3288 bp downstream	Aradu.WUH7T	post-GPI attachment-like factor-protein; IPR007217 (Per1-like)
AuMITE1_7	A06	13151047	13150843	AAATTGATA	AAATTGATA	GGTGGATACTACAATGAAGATGGCA	TGCCATCTTCATTGTAGTATCCACC	GGTGGATACTACAATGAAGATGGCATAATTGTCTTCATATGAGTATATTTCTTTTTGACCTTTGGATGATGGATTGTATGGTTAGATTTTGATATTTATAAAAGTGTTGTTTTTGTTTAAAGTGTGGCTAAATAAATAAACCACACTTTTAACCAAAGCATCTTCATGAGAAGATATTTTTGCCATCTTCATTGTAGTATCCACC	6399 bp downstream	Aradu.BF5FS	TGACG-sequence-specific DNA-binding protein TGA-2.1 isoform X3
AuMITE1_8	A06	80686645	80686849	TTTTAACAA	TTTTAACAA	GGTAGATACTACAATGAAGATGGCA	TGCCATCTTCATAGTAGTATCCACC	GGTAGATACTACAATGAAGATGGCATAATTGTCTTCATATGAGTATATTTCTTTTTGACCTTTGGATGATGGATTGTATGGTTAGATTTTGATATTTATAAAAGTGTTATTTTTGTTTAAAGTGTGGCTAAATAAATAAACCACACTTTTAACCAAAGCATCTTCATGAGAAGATATTTTTGCCATCTTCATAGTAGTATCCACC	306 bp downstream	Aradu.89624	MATE efflux family protein
AuMITE1_9	A07	72181432	72181228	ACCAAATAT	ACCAAATAA	GGTGGATACTATAATGAAGATGGCA	TGCCATCTTCATTGTAGTATCCACC	GGTGGATACTATAATGAAGATGGCATAATTGTCTTCATATGAGTATATTTCTTTTTGGCCTTTAGATGATGGATTGTATGGTTAGATTTTAATATTTATAAAAGTGTTGTTTTTGTTTAAAGTGTGGCTAAATAAATAAACCACACTTTTAACCAAAGCATCTTCATGAGAAGATATTTTTGCCATCTTCATTGTAGTATCCACC	5899 bp upstream	Aradu.GU1PW	Unknown protein
AuMITE1_10	A07	11970017	11970221	TAAATGAGT	TAAATGAGT	GGTGGATACTACAATGAAGATGATA	TGCCATCTTCATTGTAGTATCCACC	GGTGGATACTACAATGAAGATGATATAATTGTCTTCATATGAGTATATTTTTTTTTGACCTTTGGATGATGGATTGTATGGTTAGATTTTGATATTTATAAAAATGTTGTTTTTGTTTAAAGTGTGGCTAAATAAATAAACTACACTTTTAACCAAAGCATCTTCATAAGAAGATATTTTTGCCATCTTCATTGTAGTATCCACC	211 bp downstream	Aradu.7LZ09	Transducin/WD40 repeat-like superfamily protein
AuMITE1_11	A09	52993723	52993519	TAAAAGTTA	TAAAAGTTA	GGTGGATACTATAATGAAGATGGCA	TGCCATCTTCATTGTAGTATCCACC	GGTGGATACTATAATGAAGATGGCATAATTGTCTTCATATGAGTATATTTCTTTTTGACCTTTGGATGATGGATTGTATGGTTAGATTTTGATATTTATAAAAGTGTTGTTTTTGTTTAAAGTGTGGCTAAATAAATAAACCACACTTTTAACCAAAGCATCTTCATGAGAAGATATTTTTGCCATCTTCATTGTAGTATCCACC	1676 bp upstream	Aradu.3M06R	Unknown protein
AuMITE1_12	A10	9311048	9311252	TTTCTTTAG	TTTCTTTAG	GGTGGATACTACAATGAAGATGGCA	TGCCATCTTCATTGTAGTATCCACC	GGTGGATACTACAATGAAGATGGCATAATTGTCTTCATATGAGTATATTTCTTTTTGACCTTTGGATGATGGATTGTATGGTTAGATTTTGATATTTATAAAAGTGTTGTTTTTGTTTAAAGTGTGGCTAAATAAATAAACCACACTTTTAACCAAAGCATCTTCATGAGAAGATATTTTTGCCATCTTCATTGTAGTATCCACC	419 bp downstream	Aradu.XM2GR	RING/U-box superfamily protein
AuMITE1_13	A10	19689468	19689673	ATAAAATAA	ATAAAATAA	GGTGGATACTACAATGAAGATGGCA	TGCCATCTTCATTGTAGTATCCACC	GGTGGATACTACAATGAAGATGGCATAATTGTCTTCATATGAGTATATTTCTTTTTGACCTTTGGATGATGGATTGTATGGTTAGATTTTGATATTTATAAAAGTGTTGTTTTTTGTTTAAAGTGTGGCTAAATAAATAAACCACACTTTTAACCAAAGCATCTTCATGAAAAGATATTTTTGCCATCTTCATTGTAGTATCCACC	Intron	Aradu.60STT	cytosolic endo-beta-N-acetylglucosaminidase-like
AuMITE1_14	A10	102375833	102376037	TAATAAATT	TAATAAATT	GGTGGATACTATAATGAAGATGGCA	TGCCATCTTCATTGTAGTATCCACC	GGTGGATACTATAATGAAGATGGCATAATTGTCTTCATATGAGTATATTTTTTTTTGGCCTTTAGATGATGGATTGTATGGTTAGATTTTAATATTTATAAAAGTGTTGTTTTTGTTTAAAGTGTGGCTAAATAAATAAACCACACTTTTAACCAAAGCATCTTCATGAGAAGATATTTTTGCCATCTTCATTGTAGTATCCACC	4286 bp upstream	Aradu.5W8QK	UDP-Glycosyltransferase superfamily protein
Detailed information on ApMITE1 family members in the A. ipaensis genomes.
ID	Chr.	Start ( bp)	End ( bp)	Left TSD	Right TSD	Left TIR	Right TIR	Sequence of mJing-like MITE	Location of ApMITE1 insertion	Gene ID	Gene annotation
ApMITE1_1	B01	130507119	130506915	TATTATTAC	TTATTATTA	GGTGGATACTACCATGAAGATTTTA	TGCCATCTTCATTGTAGTATCCACC	GGTGGATACTACCATGAAGATTTTATAATTGTCTTCATGTAAATATATTTCTTTTTGATCCTTGGATGATGGATTGTATGGTTAGATTTTGATATTTATAAAAGTGTTGTTTTTGTTTAAAGTGTGGCTAAATAAATAAACCACACTTTTAACAAGAGCATCTTCATGAGAAGATATTTTTGCCATCTTCATTGTAGTATCCACC	Intron	Araip.X3G6P	Lipoamide acyltransferase component of branched-chain alpha-keto acid dehydrogenase complex, mitochondrial n=4 Tax=Camelineae RepID=ODB2_ARATH
ApMITE1_2	B01	70931728	70931520	CTACTATTA	TTACTATTA	GGTGGATACTACAATGAAGATTTTA	TGCCATCTTCATTGTAGTATCCACC	GGTGGATACTACAATGAAGATTTTATAATTGTCTTCATATGAATATATTATTTATTTTTTGATCCTTGGATGATGGATTGTATGGTTAGATTTTGATATTTATAAAAGTGTTGTTTTTGTTTAAAGTGTAGCTAAATAAATAAACCACACTTTTAACCAAAGTATCTTCATGAGAAGATATTTTTGCCATCTTCATTGTAGTATCCACC	2752 bp downstream	Araip.Y2JZW	E3 ubiquitin-protein ligase At1g12760-like
ApMITE1_3	B01	39516312	39516108	AGCACTTTG	ATTAATTAT	GGTGAGTTTTTATTAACATGCTGCA	TGCTATCTTCATTGTAGTATCCACC	GGTGGATACTACAATGAAGATTTTATAATTGTCTTCATGTGAATATATTTCTTTTTGACCATTGAATGATGGATTGTATGGTTAGATTTTGATATTTATAAAAGTGTTATTTTTATTTAAAGTGTGGCTAAATAAATAAACTACACTTTTAACCAAAGCATCTTCATAAGAAGATGTTTTTGCTATCTTCATTGTAGTATCCACC	1510 bp upstream	Araip.95A8A	ATP-dependent Clp protease proteolytic subunit, putative
ApMITE1_4	B01	1904565	1904361	TTTTTGAGA	TTTTTGAGA	GGTAGTTATTATAATGACGATGGCA	TAAAATCTTCATTGTAGTATCCACC	GGTAGTTATTATAATGACGATGGCAAAAATATCTTCTCATAAAGATGCTTTAGTTAAAAGTGTGGTTTATTTATTTAGCCACACTTTAAACAAAAACAACAATTTTATAAATATCAAAATTTAACTATATAATTCATCATCCAAGAGTCAAAAAGAAATATATTCACATGAAGACAATTATAAAATCTTCATTGTAGTATCCACC	Intron	Araip.5FF6E	receptor kinase 2
ApMITE1_5	B02	10898081	10897877	TTATGCGAC	TTATGCGAT	GGTGGATACTACAATGAAGATTTTA	TGCCATCTTCATTGTAGTATCCACC	GGTGGATACTACAATGAAGATTTTATAATTGTCTTTATGTGAATATATTTCTTTTTGACCTTTGGATGATGGATTGTATGGTTAGATTTTGATATTTATAAAAGTGTTATTTTTGTTTAAAGTGTGGCTAAATAAATAAACCACACTTTTAACCAAAGCATCTCCATGAGAAGATATTTTTGCCATCTTCATTGTAGTATCCACC	Intron	Araip.68LUE	CC-NBS-LRR resistance protein
ApMITE1_6	B03	24064026	24064230	ATAGAAAAA	ATAAAAAAA	GGTGGATACTACAATAAAGATTTTA	TACCATCTTCATTGTAGTATCCACC	GGTGGATACTACAATAAAGATTTTATAATTGTCTTCATGTGAATATATTTCTTTTTGACTCTTCGATGATGGATTGTATGGTTAGATTTTGATATTTATAAAAGTGTTGTTTTTGTTTAAAGTGTGGCTAAATAAATAAACCACACTTTTAACCAAAGCATTTTCATGAGAAGATATTTTTACCATCTTCATTGTAGTATCCACC	4188 bp upstream	Araip.32X4C	phosphoenolpyruvate carboxylase 1
ApMITE1_7	B03	11433887	11434092	ATATTGCTA	ATATTGCTA	GGTGAATACTACAATGAAAATTTTA	TGCCATTTTCATTGTAGTATCCACC	GGTGAATACTACAATGAAAATTTTATAATTGTCTTAATGTGAATATATTTTTTTTTTTACCCTTGGATGATGGATTGTATGTTTAGATTTTGATATTTATAAAATTGTTATTTTTGTTTAAAATGTGGCTAAATAAATAAACCACACTTTTAACCAAAGCATCTTCATGAGAATATATTTTTGCCATTTTCATTGTAGTATCCACC	2580 bp upstream	Araip.HN2WJ
ApMITE1_8	B04	129232267	129232469	TTATAATAA	TTATAATAA	GGTGGATACTACAATGAAAATTTTA	TTACATCTTCATTGTAGTATCCACC	GGTGGATACTACAATGAAAATTTTATAATTGTCTTCATGTGAATATATTTTTTTTTGACCTTTGGATGATGGATTGTATGGTTAGATTTTGATATTTATAAAAGTGTTGTTTTTGTTTAAAGTGTGGCTAAATAAATAAACCACACTTTTAACCAAAATATCTTTATGAGAAGATATTTTACATCTTCATTGTAGTATCCACC	5029 bp downstream	Araip.IH6EI	protein kinase family protein
ApMITE1_9	B05	120550541	120550338	TTTCAAAAT	TTTCAAAAT	GGTAGATACTACAATGAAGATTTTA	TGCCATCTTCATTGTAGTATCCACC	GGTAGATACTACAATGAAGATTTTATAATTGTCTTCATGTGAATATATTTCTTTTTGACCCTTGGATGATGGATTGTATGGTTAGATTTTGATATTTATAAAAGTGTTATTTTTGTTTAAAATGTGGCTAAATAAATAAACCACACTTTTAACAAAGCATCTTCATGAGAAGATATTTTTGCCATCTTCATTGTAGTATCCACC	Intron	Araip.HEI7Z	zinc finger MYM-type protein 1-like
ApMITE1_10	B05	140214843	140214639	ATTCTAAAA	ATTCTAAAA	GGTGGATACTACAATGAAGATTTTA	TACCATCTTTATTGTAGTATCCACC	GGTGGATACTACAATGAAGATTTTATAATTGTCTTCGTATGAATATATTGCTTTTTGATCCTTGGATGATGGATTGTATGGTTAGATTTTGATATTTATAAAAATGTTATTTTTGTTTAAAGTGTGGCTAAATAAATAAACCACACTTTTAACCAAAGCATCTTCATGAGAAAATATTTTTACCATCTTTATTGTAGTATCCACC	520 bp downstream	Araip.Z2B8F	Transcripteion factor n=1 Tax=Medicago truncatula RepID=G7KJT8_MEDTR
ApMITE1_11	B05	93430742	93430946	TATATTAAA	TATATTAAA	GGTAGATACTACAATGAAGATTTTA	TGTCATCTTCATTGTAGTATCCACC	GGTAGATACTACAATGAAGATTTTATAATTGTCTTCATGTGAATATATTTCTTTTTTATCCTTGGATGCTAGATTGTATGATTAGATTTTGATATTTATAAAAGTGTTGTTTTTGTTTAAAATGTGGCTAAATAAATAAACCACACTTTTAACCAAAGCATCTTCATGAGAAGATATTTTTGTCATCTTCATTGTAGTATCCACC	641 bp downstream	Araip.N2NX2
ApMITE1_12	B06	103895813	103895609	TAACTTAAA	TAACTTAAA	GGTGGATACTACAATCAAGATTTTA	TGCCATCTTCATTATAGTATCCACC	GGTGGATACTACAATCAAGATTTTATAATTGTTTTTATATGAATATATTTCTTTTTGACCTTTGGATGATGGATTGTATGATTAGATTTTGATATTTATAAAAGTGTTGTTTTTATTTAAAGTGTGACTAGATAAATAAACTACACTTTTAACCAAAGCATCTTCATGAGAAGATATTTTTGCCATCTTCATTATAGTATCCACC	Intron	Araip.83N9U	MATE efflux family protein
ApMITE1_13	B06	129747100	129747304	CTATATATA	ATATATATA	GGTGGATACTACAATAAAGATTTTA	TATCATCTTCATTGTAGTATCCACC	GGTGGATACTACAATAAAGATTTTATAATTGTCTTTATATGAATATATTTCTTTTTGACTCTTGGATGATAAATTGTATGGTTAGATTTTGATATTTATAAAAGTGTTGTTTTTGTTTAAAGTGTGGCTAAATAAATAAACCACACTTTTAATCAAAGCATCTTCATGAAAAGATAGTTTTATCATCTTCATTGTAGTATCCACC	1317 bp upstream	Araip.W2674	pleiotropic drug resistance 12
ApMITE1_14	B07	5370366	5370570	TATTTTTAA	TATTTTTAA	GGGGGATACTACAATGAAGATGTTA	TGCCATCTTCATTGTAGTATCCACC	GGGGGATACTACAATGAAGATGTTATAATTGTCTTCATATGAATATATTGCTTTTTAACCTTTGGATGATGGATTGTATGGTTAGATTTTGAAATTTATAAAAGTGTTGTTTTTGTTTAAAGTGTGGCTAAATAAATAAACTACACTTTTAACCAAAGCATCTTCATGAGAAGATATTTTTGCCATCTTCATTGTAGTATCCACC	611 bp downstream	Araip.190ER	receptor-like protein kinase 2
ApMITE1_15	B07	98709992	98709788	TTAGAAAAT	TTAGAAAAT	GGTGGATACTACAATGAAGATGGTA	TGCCATCTTCATTATAGTATCCACC	GGTGGATACTACAATGAAGATGGTATAATTGTCTTTATGTGAATATATTTTTTTTTTACCCTTAGATGATAGATTGTATGGTTAGATTTTGATATTTATAGAAGTGTTATTTTTGTTTAAAGTGTGACTAAATAAATAAACCACACTTTTAACCAAAGCATCTTCATAAGAAAATATTTTTGCCATCTTCATTATAGTATCCACC	Intergenic
ApMITE1_16	B07	125108217	125108421	TTTCAAAAT	TTTCAAAAT	GGTGGATACTACAATGAATATTTTA	TGCCATCTTCATTGTAGTATCCACC	GGTGGATACTACAATGAATATTTTATAATTGTTTTCATGTGAATATATTTCTTTTTGACCCTTGGATGATGGATTGTATGGTTAGATTTTGATATTTATAAAAGTGTTGTTTTTGTTTAAAGTGTGGCTAAATAAATAAACCACACTTTTAACCAAAGTATCTTTATGAGAAGATATTTTTGCCATCTTCATTGTAGTATCCACC	Intron	Araip.X90X3	armadillo repeat only 4
ApMITE1_17	B08	123699578	123699781	TTATGTTAA	TTATATTAA	GGTGGATACTACAATGAAGATTTTA	TGCCATCTTCATTGTAATATCCACC	GGTGGATACTACAATGAAGATTTTATAATTGTCTTCATGTGAATATATTTTTTTTTACCCTTGGATGATGGATTGTATGGTTAGATTTTGATATTTATAAAAGTGTTGTTTTTGTTTAAAATGTGGCTAAATAAATAAACCACACTTTTAACCAAAGCATCTTCATGAGAAAATATTTTTGCCATCTTCATTGTAATATCCACC	2298 bp downstream	Araip.Q0UU1	pleiotropic drug resistance 12
ApMITE1_18	B09	15366074	15365869	ATCATATAA	ATCATATAA	GGTGGATACTACAATGAAGATTTTA	TGCCATCTTCATTGTAGTATCCACC	GGTGGATACTACAATGAAGATTTTATAATTGTCTTTATGTGAATATATTTTTTTTTTGACCTTTGGATAATGGATTGTATGGTTACATTTTGATATTTATAAAAGTGTTGTTTTTGTTTAAAGTGTGGCTAAATAAATAAACCACACTTTTAACCAAAGTATCTTCATGAGAAGATATTCTTGCCATCTTCATTGTAGTATCCACC	4929 bp upstream	Araip.7BF42	AT-rich interactive domain-containing protein 3-like isoform X2
ApMITE1_19	B10	5950387	5950591	TAAATAATT	TAAATAATT	GGTGGATACTACAATGAAGATCTTA	TGCCATCTTCATTGTAGTATCCACC	GGTGGATACTACAATGAAGATCTTATAATTGTCTTCATGTGAATATATTTCTTTTTGACCATTGGATGATGGATTGAATGGTTAGATTTTGATATTTATAAAAGTGTTATTTTTGTTTAAAGTGTGGCTAAATAAATAAACCACACTTTTAACCAAAGCATCTTCATGAGAAGATATTTTTGCCATCTTCATTGTAGTATCCACC	Intron	Araip.US7J4	receptor kinase 3
ApMITE1_20	B10	129102537	129102333	TTAAATAAA	TTAAATAAA	GGTGGATACTACAATGAAGATTTTA	TGCCATCTTCATTGTAGTATCCACC	GGTGGATACTACAATGAAGATTTTATAATTGTTTTCATATGAATATATTATTTTTTGACCCTTGGATGATAGATTGTATGGTTAGATTTTGATATTCATAAAAGTGTTGTTTTTATTTAAAGTGTGACTAAATAAATAAACCACACTTTTAACCAAAGCATCTTCATGAGAAGATATTTTTGCCATCTTCATTGTAGTATCCACC	Intergenic
ApMITE1_21	B10	1508097	1508301	TAAAAAATA	TAAAAAAAA	GGTGAATACTACAATGAAGATTTTA	TGCCATCTTCATTTTAGTATCCACA	GGTGAATACTACAATGAAGATTTTATAATTGTCTTCATGTGAATATTTTTTTTTTTACTCTTGGATGATGGATTGTATGGTTAGATTTTGATATTTATAAAAGTGTTGTTTTTGTTTAAAGTGTGGTTAAATAAATAAACCACACTTTTAACCAAAACATTTTCATGAGAAGATATTTTTGCCATCTTCATTTTAGTATCCACA	67 bp upstream	Araip.6QE8H	60S ribosomal protein L18A-1
