# Supplementary material for: Identification and characterization of transposable element AhMITE1 in the genomes of cultivated and two wild peanuts
Source: BMC Genomics. 2022 Jul 11;23:500. doi: 10.1186/s12864-022-08732-0 (PMC9277781; doi:10.1186/s12864-022-08732-0)
Supplement: Supplementary file 15 — Additional file 15: Supplementary table 5. [file 12864_2022_8732_MOESM15_ESM.xlsx]

## Sheet: Sheet1
Supplementary Table 5. Sequences of 100 bp upstream and downstream of AhMITE1 insertion sites and 142 sequences randomly selected from the A. hypogaea cv. Tifrunner genome.
Sequences of 100 bp upstream and downstream of AhMITE1 inertion sites in the A. hypogaea cv. Tifrunner genome.
ID	Chr.	5'-sequences	3'-sequences
AhMITE1_1	Arahy.01	ATAACATTAATATGAGTAGTAATACCTATTTTCTCAATAGTATTTATTTGACAGCAATATTGTCTTTGTAAGTTGTAAGTATTTTCAGTATTTAGTATTT	TTAGTATTTTGGGACACATTTTTGGGTCCTGTGTTGTCTGTCGGTGCATCTTTTTGTGTGTGTGGAAAACAAGTGTTTATTAGTGCCAGTGCAGAAGTAC
AhMITE1_2	Arahy.01	ATGCCAAAAATAAAGAAATGTAATCTATACATATTATTTGGACCTATTATAAGTCTATACTTCTACGTACTTATTATTAAAAGAAATGAGTAAATTTTAA	AAATTTTAATAGCTGTGTAATCTCTAATATTTTTTTTATTTTTTCGTGTAATATGTTCAATAAGATTAGGCGTCTAAATTTTTTAAAATTAAGTACTCAA
AhMITE1_3	Arahy.01	ATAGTAAAAAATGGCCTTGTCTCCACTAATGATTCTGCAACCTAGAATTGAAAATAAATTAAAATATGTTAAAATAAAACAAAAACCAACAAATTATTTT	AATTATTTTACTAAATAAAGACTTTTTTGCTTAAGTGGCAATAATAACATAACCTATGAACAAATAAGTTATAAGTAGTACAAAAAGACATAACCAGAAG
AhMITE1_4	Arahy.01	AAAATCAAACTGTAACTGAATTTTTACATTTTCTTTTTCTTTATGACCGTATTATCTATATTTATTCTTATTTTATATATTAATAATAAGTTAAATTTAT	TAAATTTATACCATTTAGTTATTTGTTTATCATTATTATTGTATAAGATGTGGAATTCAAACACATTACGTGTGGAATTATTCAAGCTTTGTCTAATGAT
AhMITE1_5	Arahy.01	AGGAACAAAAACGATACTTTACTCTTATCCCTAATAATAATTAAATTAAGTAATGCACATCCAATGGCTTCTTTTTCGCCGACATTAGGCATTAATATAT	TTAATATATAATGGTAATGCCATAAGAAAAGGAGGACCTCCAATTATCCTTAAAGCTAATTAAGTGATGAACCCTCAATTTATATTATGCTATGTTGTGG
AhMITE1_6	Arahy.01	ACAAATAAAACCTTCACAATACTAATTTTCGTTATTATTTAATAAATTTCTTAACATGAGGAATTTATTGTTCGAAAATAATTGTTTTAAAAACCGAAAT	AATAATATCCTTTTTTTTAAACAGTGGTTGCTTTGTCCTTCAAATAAATGAACAAGAGCCAACTTAGGTGTCTACTCTAAAATTAACTATCTAGTCTTGC
AhMITE1_7	Arahy.01	TGTTTTTTCTTTTCTTTTCTTTTCTTCTGCTTGTTCAATTCCCTTTCCCTCATAGTGATGAGGAAGAGGAGAGAATCTATACCCACCATGTTTTTATATT	TTTTATATTTTCATGATTTCATCCATGCCTAAATGACATGGGTCCCACCTCCACCACACCAAAAAGCACAACAATATCATCACCCAAACTCAACACAAAC
AhMITE1_8	Arahy.01	AATATGTCAATATTTTATTAATATTAATATATAAATGAGCTTATTTAATATTTTAACTTTTTAAATTATACAAAATATTTTATATAATATATTATAATAT	TTATAATATACTTTAGAATGACAGATGTTATTTTTCTACTTTTAAATTAGTTTCTATAATTAAAATAAAAAATAAAAATCTTTATTTATCATTTTATTTT
AhMITE1_9	Arahy.01	CACTGCGAAGCAACAGTAACTAGAGCAAAAAAAAAAAAACAAGAAGCAAATAACAAAGGGCTGGAGCTAATACATACTACAACTCCACCAATAAAATAAT	TAAAATAATATGAAAGACTGCCTATACGAACCCAACACCCACATACACCCTGACGCATATACCTCGTTATGTCGCTATCTTTAATTGAAATTTGAAATTT
AhMITE1_10	Arahy.02	ACGAAATTATTTGGTACATGAAATAACGCACGCAGGTACTTGTTGCTTGTTCGTAGATTTGTCTCTCGAATGTGGATAAGTACTTATATATATATACAAA	ATATACATATACAAATACAGTACTCTTGATTCTTGAAGAATTAGTAAGTTAGAGGTAGTTACAACCAAATGTATTGCAAGCGAACTTGTATTATTTCGAG
AhMITE1_11	Arahy.02	GTATCTTCCACTATTACAAGCCAAGCTTTTTTCAACCCAAAGTAGATAATGCAGGAGCTCTTTCCAACGCAGAGATAATTATGTAGGAGCATAAATTTTA	TAAATTTTATGCTTGTGTTAATTAAAGTAATTCAGTTTAGTTTGTATTATTCTGCTACATAATGTATTAGTCTCACATTGTCTAGTTTATGGAAGTTTCT
AhMITE1_12	Arahy.02	GCATAGGTATTATGAAAAATCATTTCTATTTAGATCATATAAAAAAGCTTTATAATCAACATATGTTTCTATTCCTTTTCTTTCCAACGCTTTATGCAAA	TTATGCAAATGATTGAGAAAATCGCGTTGAGTATTTGAACTTCTAAAATTGATGAAGATATCATATTTGATGTGACGAGAATGGGAGGTATCAAAACCAA
AhMITE1_13	Arahy.02	TTTGTACTATTTTAATAATTTAGTTTTTATCTTTAGTAAATATTCTCTTAATAATGAGTATTAATTATTGAAAATTACTTTCATACTAATTATATTTAAA	ATATTTAAATACTTTTGAAGCGTAACAATAAAAAACGTGACCAAATTTCTATTCAAATGCCACCCTCACAAAAGCGTAGCAAAAAAAAGCGTGGCCATAA
AhMITE1_14	Arahy.02	ATTATACCACTTTGTGGAGTTGGGTTAAAAAACGGTAATGGAGAATGCTGATGTAGAGAGAAGAGTGATGATGTGTAGTGGAGGGTTGGCAAAAAAATAA	AAAAAATAAAGGGACAAATACGTCCCCGCTGCCAGATCCCGGGGCAAAAACGAGCTGCTGAGTTGATGCAAAAGCTAGAGAGAAAATCAATCAAATTTAA
AhMITE1_15	Arahy.02	TATATATATATATATATATATATATATATATATATATATATATATATATAAAGTAAAAATAAAATCCTTTTTACCATATGTGTATTCAAGTAAAAAAGAA	AAAAAAGAAAGGGAAAAAAAAAGGAAAAATATAAGGGCTTGAAAAATCCAGTGCCTTTAAAAACCAAGGAAGGTCCTTTGCTTTCAAAGTAGTTCACACT
AhMITE1_16	Arahy.02	TCAGACCTTTGTATGGAGCCTTCAGAGTTCAACTTGGTTGATGCCTCTCTGAAATCATAGAATTACAAAACCAATTAAAACAAACAATGATATTTCAGAA	ATTTCAGAATTGAAAGTGAAAAATTAAAGGAGAAGAAGGGAGTGTTTGAGGGTGTTACTTACTGGTGGAAGAAATCGAAAGCTTCATCAAGAACATCGTC
AhMITE1_17	Arahy.02	ATTATAGCCAAACTCTTTAGAAAGAAAAAGAAAAATAAAGGTCGTGGCTTATATGTATACATATATCTATGCAACCATGACACATGTTACATTCATTTAA	TTCATTTAATAACCAATGACACTTAATAAACCTTACTACCACAAATCCTTTTTAATCACCCTCATCACTAATCATACTTTCTTTTCCTTCATGCATCATC
AhMITE1_18	Arahy.02	TTTTTTGGCGAAGTTAAAAATTATTTATAACTAGCATTGTCCATTCTCAGTTACAAACAATGTTGGCTATCGACATAACCTACTACTAGTTTTATATATA	TTATATATATTGTAATAATACATAAGGGGAAAAAAACAAATAAAACTGTCGTATTAATATCAGCAGCAGTATACAAATATATATATTTATTTATTTATTA
AhMITE1_19	Arahy.03	AATTAGAGAAAATGGGGTCCACAAGCACAAACACAAAGTGAGGAAAAAGTATAGTTATAAGGAACATAGTCACATACACTATATCTAATAATAATATTAT	TAATATTATTCAGGTCACCGAACATAAAAGGATTGAGTGTTTTCCATTGGTTCTATCAAAGATTCCATTCTACCACATTGGTTCCTCCTCTCTCCATCTT
AhMITE1_20	Arahy.03	TGGAGTGCAACAAGGTCCTCGTGAAGTGAGTTAAATACACAACACAATGCAAGAGATTTGAAATGAAAGGTGGTTTGTTTTCTTTTTTGGTGTGGTGTTA	GTGGTGTTATGTTATGTGTGTATGTTATGTTGTGTGTGGTGTAACTATTTATTTCCAACGTCGGACACTGCCACTGCCACTGCTTCTTCATCGGAATTTG
AhMITE1_21	Arahy.03	ACGACGAGGGTTATGTGGCCACTTCAGGTAGAAATATGATAGGTGTCGCCACCTGATTTCGCTTCTGCATGCAACGTGGCAGTTATTTGCATTGTTGTAA	TTGTTGTAAACCACCGACTTTAGCATACTCCAAAAAATCGAAACAAATCTCCAGTCTGAGCGGTGGTATATAAAGCAATACCATCACACCATTTAACCTT
AhMITE1_22	Arahy.03	CTGGCCCTTCCCTTCAACTCACCCACCCACCCACCCGCCTTTAACATACATGGTCAATAAAATCTGATAAATTCATTAAAATAGAAGCACATACTACTAA	TACTACTAATACTAAATAAATATAGGGAAATATCTTTGTAGATGGTGCATGTAGCATAGTATAGAAGGGAAGCAGGTGCATATGGGAGTATTAATGACGA
AhMITE1_23	Arahy.03	ATTAATTAATTAATACGAAGAACAGTTTTCAAATCAAGAGAAACCAAAATGGAAATAAGAAGGGGAGAAAAAAAATGAGTAACACGGACTAAATTCTTAA	AATTCTTAAAGTGGGTCTGAAAATGAGCTCGTACATTAAAATTGTCTTTGAGATTTTAATTGCATTTATTATTAAGATTGTCAAATTTGTGAGTTAACTT
AhMITE1_24	Arahy.03	TTTTTTTCTTTCAAATACCTTTTTTGGTCTATTTTTGTCATTGTCTCCCATTGTTTTGGTCTTGGGAGTAAAAGTATTGTATTTTTGCTGAATATAATAA	ATATAATAAAGTATGGTGTTTTAGTGAATAGTATATGTTTTTATATTTTTATTACATTGAAACTGAGCTGGATGGATTTATCTACATACTACAAAGACTT
AhMITE1_25	Arahy.03	GTAGTGACGGCTGCTGCCATAGATAAACTCAGTTCCGATCAGTGTGAGACTCGTACTTCGCCTGATTCATTTAAAAATAAAAAGTAAAATAAAATAAAAA	AAATAAAAAAACTAAAGTGATGTTAATTTTGGGACAATTTAATATAATAAATAGGCCAATGCTACCATGCTGAAGTGAAAAAATTTCAACATGTATTGAA
AhMITE1_26	Arahy.03	TTAACAACCCGCTGCCTTGCTCATTAAGCGTTAACAACATAACAAAAAAGACTTATTTTTTCCCATGTGTGGTTAACTGCCTTAACGGCTATAACTTAAA	TAACTTAAAACCTTACAATTCTGTTAATATAGAACTTATAAATCTTCCTACCTTGGAGAAACAAGCATCTAAACCTAACACAAAAACCAAAAAAAGGAAA
AhMITE1_27	Arahy.03	TTTATTTTTTATTTTAAATATTTTATTTTTTACTTTAAAAGGGAAGTTAGACAATTTAGGCACCATAACAAAGGCACCGGAGAACTCACCATAAAGTAAT	TAAAGTAATATCTACCAAGTACCAACTTCATTGATCCTCTACAGCTGTCATGTGTTTTCTACTCTCTTTTCCTGCTTTGCTGGGACACCCCTTCACTCTA
AhMITE1_28	Arahy.03	AAAACAATTATAAAATTATAATAATATAATTTTAATCATTTTTATTTTCTGAATTAAATTAAATTTACGGTAAGGTCTAGATTGGATTGGATATAAACAA	GTAAACAAATCCACGTCTCACATTTGCCTTGTGGTGGACATATATATATATATATGAAGATAGGCTTTATTTTTGTGCAAACATTAAAGAGAGAAGATGT
AhMITE1_29	Arahy.03	TTATCATATTAATCATTAATTAAAATTATTAGTATGGTATTATTTAATATGCTATATCAATAAATTCTGACGTCGTTAATTAAAAAAATAAAAAATACAA	AAAATACAAATGTGACTATCTTACAAATTTTGAAGGGCAAAACACCAAAATAAACCAATAGGAGAATTTTATTACCCAAATCAGCTAAAACTAAAATTTT
AhMITE1_30	Arahy.03	CAATGAAATTGGTGTGTCTCGACTCCCGATAAGTATAATAATTCAATGTTTCTCTCTTTCATTGACTAATAGTCACGTTGCTGTATGAATAATATATTAT	ATATATTATTATATAGTATTGTGAATTTGTGATTGTTTCATAGTTATACATATGTAATAGTGATTGTTTCAACGTGTGGCAGGTTTTATAAAATTATTAG
AhMITE1_31	Arahy.04	CTTATTAATAAATTATAAGTCAATACTTTTTGTCTTTTGCAAATAGCATTTTTATGAGTTAAAAGTTTGGACTGAGTTGTTCATCATAGGTTTGTTTTAT	TTGTTTTATACATGTGTGGGATTGAGCATGGACGTACTAGTGAAAGGTAGCAAGCAATAAGTTGTTTGTTGATCATAGATGGCATACCTGAAATCAAGAT
AhMITE1_32	Arahy.04	ATTTTCACCTTATGATAAGGAATCACAAGTGCAGCTGCAATTAACATTATATTGTTGGTGTCTTATCCACGTCATCATCAATGAGTATACAATTGTTATA	TATACTATGCATTAATGCATAACTTTTACAAGTGTAACAAAAATTGAAACCAAGACAAAGTAAAGTATTGGATAAACTTCAAGTGTAGTCCCCCACCACT
AhMITE1_33	Arahy.04	CTTCAATAAAATATTCTTATTTTATATTATATCATTCTCTTGCTTTCTTTTTTTAAGATCTTTCATTGCCAAGTAGTTTTCTTTTCTATGATAGTTATAA	TAGTTATAATGCCTATAAATGGACCATCAACTATGAATTTGACATCTAGTTTTATTTTGAACTATAACAAGTTTAACCGATAAACTAATGACAATAAATT
AhMITE1_34	Arahy.05	CCAACGGATTTGGTGAGAGGGAGGGAGGGAAAGTGAGTGACGATTGGATTGGCCAACCAAAAACGTTAAATTAACATCACACAACCCCACATTATCATTT	TTATCATTTACCACCTCCCCCTTTATTTCATCATTATTCTCCTTTGAAACATATATTAACAAGTCTTTTTTTTTCCCCTAATTTGAGAAATAATGAAAAA
AhMITE1_35	Arahy.05	TCTAAGGAGATAAAGCCTCAAGTAGCCCCCACATTCACATGACATATGTCAGAAAAACACGGGGTGATAAAATCAAATCCATTACATAGCTTAATTTTAA	TAATTTTAATATCACCGGCGAAAGCTAAGAGATCAGATCACAACAATATACTTGGGTGGACCCAACTATTATACCTCTATACACCGTAGCAGAAATGTAG
AhMITE1_36	Arahy.05	GAGTTAGGTTGACACCTGTCAATAAGAATCTACTTTTAAGGCTATACAACTTTCATAATTTATTACAAGCAGGCGTCACCAATTGTATAATACATTTATC	TTTCTTTATATATAGTGTAAACATCGAACGCATGAAATCAACATTTTGGAAAACGAAAACACAAGTGCGAGTCATCAGCTATCTGAATATCCCTGCAGCA
AhMITE1_37	Arahy.05	CGTTTTGGCACCTTAAACCCTCACCAAGACGACCATCTTTTTGGGTTCTTTATTACTTGAAAGAAAGCATAACATGTCATGTTCAGACATATTTTTTATA	TTTTTTATAAGTCCTCCTCCTTCTTCATCTTCTTCAATTTCTTCAAACTTTGTTGTCAAGGTTCTCACAAAACCTCACTATTGGGGCCATTTGCCAACCC
AhMITE1_38	Arahy.05	TGCACATTTGGTTTTGTAATTTGTAGACACACCTATTTTTGTATTTTTATTTTTAAATTAGTTAGGTAGGTGTAGGGTAGAGTTTAAGTATTTAACTATT	TTAACTATTTATACGGGTATACAGATTCGCATACAGTTTTTTTTTTTTTAGCTGGTATACACAGACTATACTTGCCTTTGTATGATTGACATATACTCCA
AhMITE1_39	Arahy.05	AATTTAACCATCATATCCACTACTCACTTCTCTCAATTGCGATGGGACCCTTCGAACTTGTTCACATTTGCATTATTCATCACGTAACACATTGTTCAAA	TTGTTCAAAATGTTTCAAGTACTACAAGAATATAATGTTTTTGAAGTACTTAATAATTATTTTGCTTGCAATGAATGTAGGTTGGGAATGAGCTTGGAGC
AhMITE1_40	Arahy.05	TTAATTTAAAGATGCTTTAGATTCCCTATACTATGTCGAACTCGGAGTGCATTATAAAGTCCCAACGCATGCAAACCATAACTCTCATTCTTTTTGTTAT	TTTTGTTATTACTCAACTCTGTCACCTTTATACACTTCCACTTGCCCAATGTGGTGATGTGGATATTCTTGGGACTTGGGGTTTATAAAACAACATATAT
AhMITE1_41	Arahy.05	CATCTCAGCTCAGAGATTTGTTTGTGTTCGCATCAACTATAACAAAGCTACAGCTAGTCATGCCTTAGTTTTCATTGGGAATTAGAGACCATTCATTGTT	TTCATTGTTTATTATATCTTAGAAGAAGTAATTACTATCATGATTAATATGAGTAAAATATGACATTGATATAACATGACAGCAATTATAGGTAGGTGGA
AhMITE1_42	Arahy.05	TACTGTTTTCTATAAAATAGTTTCTTCCTTAGATTTTCTGAGTTTGTTCCTTAGAACCATGAGCTCATGAGAAGTTGTAACGGATGAAGTAAAAAAAAAA	AAAAAAAAAAGGATCTGAAAATATTGGAATAAATAAAGGTATCAATGTGGGGCTTATTTTAGATACTTTATGTCAAAAATGTTACCATATGGTAACCTGC
AhMITE1_43	Arahy.06	TTATTCTATTATTAGTATATGAAAATTAAACTTTTATATTTTATTTAAACATATTTACTATATATCAAAATAGATACCTTATTTTATTAGTCCTTGACTC	ATTTATTATAACCAATTCAACACTGTTGCCATATTACTAAATATAACAAACTAATAAAGTTGTTCAACAGAAATATGGAACTGGGTCAAAATAGTTGAGA
AhMITE1_44	Arahy.06	GCCGACGAGAAGAGTGAAAGTGGAACCGTACACGTGGCAAGATGAGAATGGAGAAATGTATGACGATGACGTCATCAGCTGCATGGAGTAAATAACTAAA	ATAACTAAAATATACGTAGCCACATTTCAACTGGTCCTATCTATAAAATTATCATTACGATGTCTCAGATTTTCTTACATTCAAACCCTTGAGTTTGACA
AhMITE1_45	Arahy.06	ATTTATATCAAAGTAAAGCTGCTCTTCTATTTCTCAAAATGCAAATGCAAGGTTCTCTATGATATGTTCAAGTAGAAATAATATCATGTACATATTTTTA	ATATTTTTATTATTGCATCAAATGTATGTAAAAATTAACGTAAAATACGTTTTATAATTCATTTAATAATAGAATAGATACATGAATGTAAAGACGATCC
AhMITE1_46	Arahy.06	GTAGTGAGTAGGATGGTGTGTAATACTGTAATGCGTATGAATGGGTGTGAACGTCAGAGAGAGCATATATGTGGGCAACGGCCCCGCACATTAAATTAAA	TAAATTAAATAGTTTGATAATGATAATAGTGGAGTCTACTTCTAGTCTTCTATTGCATTTTTGTTGTATATTGACAAAAGATTGGAAGTTTGTGGTTTAA
AhMITE1_47	Arahy.06	AAATTTAAAAATCATATCATAAAATGTGAAATCTTAACAAGCAACAATGTTGATTATATTGTTTTGATTTTTAGAATGAATATAGTACCAACAAATAAAA	CAAATAAAATTGTTCTAGGTAAATTTTAACAAAGACGAAAGTCTATAAGTATTGCTATTAATGAGAAATTAATCTATTTTAAAAATAGATATAATTTTTT
AhMITE1_48	Arahy.06	CTAACAAGATTTTATAATAGGAATTAATAACTAAAATCACTAACACATCAATATTACCAGAATACCGTGATAACCTAGCAATAACATGCATATATAAGTT	ATATAAGTTTACCCGCATGCACAATCTATATGTTAATATAATATGTAGGTTAGAGAGAGAACATTGCATTGGGACGATGGCTCCAGTTCTGAGGTCATGC
AhMITE1_49	Arahy.06	GTGTATTTTTCTTTTAAACATGATTTTGTTTTCGTCGACAATTTCTTCGTCTTTAACTTTGTCTTCAAACTTTTTATTCTGCACGCTTCTTTTTTAACAA	TTTTAACAATGTTGTCATTGTCTTTTTTTTCTCCTCTTCTCTTATTTGATTTCTTCTCTTCTTTTTCATCCTCATTCTCTTCGTTATTATCATTGTCGAT
AhMITE1_50	Arahy.07	GTGTATATATATAGTAGATGGTTTATCGTATTATTTAAATTATAAGTTTTTACTATTTAATTATATATATATATATATATAAGGAGTAGAATTCATTTAT	TTCATTTATATCTGGTGTAAGCCAAGACTTACACTGTAGAATAACTTTTTATGCGCAATAAATTTCATCAATAATTCAACCATGAATCATATATGTCATA
AhMITE1_51	Arahy.07	ATGAAAATATGTTACTTCAAAATGATTGGTGAAGATATTAAATTAGATAAGGAAGGAATGAAGGAAACTGGTAAATATATAGAAATGACGAAAAAAATAA	AAAAAATAAAACGTGAGGCTGGCATGAAAAAAGAGAATATTACCATATAGAAGCTAGATAAAGAATTAGTTCTTTAATTTAATTTTTGTCTAGGTACCAA
AhMITE1_52	Arahy.07	ATAATATTAGCAAAAATAATTATTTTTTATATTAATCGCATAAATAGTCATATAAAAAAACGGTTGTAATTATACGATTGTGTAAAATGTTTTATTCTAT	TTATTCTATTATTAGTATATGAAAATTAAACTTTTATATTTTATTTAAACATATTTACTATATATCAAAATAGATACCTTATTTTATTAGTCCTTGACTC
AhMITE1_53	Arahy.08	TTTTTTTTTTTTGCGTTCTTCTTTCTTTTTTTCATCTTCCTTCATTATCATCATCATAGTATCTTTTTCTTGTTCTCTCCCTTTTTCTGCATTTTTTTTC	TATTTTTGTTAGTATACTAGGCAAGGTTAATGGTAATGACTATTGAGACGGTAGCAAAGGCAAATCGTAGCCCCACCAATCCATTGAATGAGCATATAAT
AhMITE1_54	Arahy.08	CTTCCTTCTAATGGCTGCTACGAATTCCTGTCTTGTCATGTGCTTCATGTCTTCCAACTCTTTCTCGTAGTTACTCATCTGAATGTAGGGTTATTATTAT	TATTATTATATATAAACAACAACAACACTTAATAATCTTAATTGGAACAATTTATTTAAATCTTACGGGAAAGTTGGTAGTGGTGGAAGTTCCCCAGTAC
AhMITE1_55	Arahy.08	ACACCACCGACCCAAATCCAAAGCCACCTTCCCATAAAGAAGACAGAGAGTGTTTAGTGTAGTCTACTCTCCAAAGCAAACAAAAAACCCTTCCTCTTTA	TCCTCTTTATTATTCCAATTCCAAAGTTGGCGTAGTAATTAAGGAAAGAAGCCGAATGAGAACAACTTCATCTTCTTCAATCCTATCACTTCGCACCGTC
AhMITE1_56	Arahy.08	AATGATGAACAACTTGTTTTCACTAAAATACAAGAAAAAATAGTAAAGAACTGATTTTAGTGGGTTAGTGTTTAAGCATAAAAACATGTTTTATAGAAAA	TATAGAAAAATGGGTGTTTCAACAGAAAAGAACTAACATAAAATCTTGTTTAAGTCTGAATAATAATAAAAAATGTTGTGGAATAAAACAAAAGTAGGCA
AhMITE1_57	Arahy.08	TGAAATATTATTATTGGATGTATTAATAAATTGATTATTTTTTATTTTTTTAATAAATCAGAATAAAATTAGCTTTTTATAATAACAACAATATATTTAA	TATATTTAATAGTTATTAGATCTGTTGGATCTGGCCAATTTGGCCAATTTACATAGTTCGGATTGGATCATATTTTTTTTTTTTGGTTTTTTTTTTCATT
AhMITE1_58	Arahy.08	TATATTTAATAGTTATTAGATCTGTTGGATCTGGCCAATTTGGCCAATTTACATAGTTCGGATTGGATCATATTTTTTTTTTTTGGTTTTTTTTTTCATT	TAATAATAATACTTTCTTTTGTGGCCACTTGAAGCTAAGTATTTATATACTTTGCATTAAAGAAAAGTTAATTTGTCAATTTTTTTCCATTAATAATAAA
AhMITE1_59	Arahy.08	TGAGGGAAGTTGGCGTGTAATAAACATGACTTGCTGTTTCTGATTATATAATTTTAGTACTGTGTACTGACAGGGAAGATATGAAACAGCTTTATCACAA	TTATCACAATATATATACATATACACATATATGTGCATGGTGAAGGAACCTCATCAATCATCAATATTTTTTTATTTTCTTTTTTTTTTTCTATTTTCTT
AhMITE1_60	Arahy.08	CATGTTTATAGTGGATGGCTTAATTATTTTGTGAAATGGGTTTAATGGGCCAACTGCTATTTCGGTGAATTTGGGCACGGAATAGGGGCTATTTTTTTTT	TTTTTTTTTCGGTTGTTATCACGGATTGGGAAGCCAAGAAGAAAGCACGGTTATTTATTTAGAGTACGCATGGCAATAAAAACAATGTGTGGAATTGATA
AhMITE1_61	Arahy.09	TCATTTTGATGGAATGAGCCAACTGGCTTCGTTTTATAGCGAACTTTGGTAGAACGGGACAGGACGCAGCGGACCCACCCGTACTAAGTATTAATAAAAA	TAATAAAAAATTCCCTCTCGCATATAGCGTGAAGCCACATAATAATTTTACTATTTTAGCCCGACTGCCAAGTATATAATACTGCTAATATATGTTCAGA
AhMITE1_62	Arahy.09	TTATTTGTGTTACTCGTGTAATAGGGTAGACTATACAGCAATAATTGCAATATATAATTCTGCGTGAAGCCATGTGGATAACAGAATTCTTTTTTATTTT	TTTTATTTTTCCCTTTGATATGTAATTTAAGATAATGTACATATTCTTTCCTCTCCTGTGTATCCAATCTAATGGGAAAGTTGGATTGCTTTGATTTCTA
AhMITE1_63	Arahy.09	TAATATGGTACACACAAATTAAAGGGATGATAGTGTATATATATCAAACACAAATGTAACAAACAAACGTCCTACACCTGTACACCACACATTGTTTTTA	TTGTTTTTATTCTTTTAATTTGTGGACTATCGTTATCTCCAAAGTGGATGCTTTTGCCTTTCAAATGAGATTGTACACTAAAATCAACAATTAAAATCCT
AhMITE1_64	Arahy.09	ACATTTTTAAAAGAGTTGTTTAAAAGATATGAAAAGAAGGTTAAAAGCATAATATGTATTTAATATTTTTGAAAATTTTAAAATCTTACCTATTAAATAA	ATTAAATAAAATATCATTTTACTATTTGTAAAAAGTACTCTTAAATAGTATGTCAGCAAAATCTTTTTTTTTTTACTATGCAGACTAATAAATATTAAAA
AhMITE1_65	Arahy.09	TTGAATAAATAAAGAAATGAGCTCCTCAAGTCATTTATTAGTTCATTATGACAATAATAATGAGTTAGAGTTTAACAGTTAAATTATACTTTAAAAGTTA	TAAAAGTTAATAAAGACCTAGAAATTATAGAAGGAATTATACCTTATACTTCTCTTGTTCTGATTAGTAAAAAAATATTACTTCATACATTTGGGTCATC
AhMITE1_66	Arahy.09	TTCACCTATTATATATCGACCCAACCACAACAATAATAATAAGAACCTTTCAGGATTGTAAATTCAAACCAGGAAATGTTAAATGGCACATATTAATAAT	ATTAATAATAACGAGTCAAATAACTAACTAGAGAGCATTGCATCTCATCATAAGGATAGGATGCATCGTTCAAAATACATACATATACTTTTTCTTTAAC
AhMITE1_67	Arahy.09	ATAATGGAGAAGCAACGAGGAGAGTTGAGTAGTATGCATGTTTTTTAGAGTATTTGACTAATGAGATCGAATTGATACTATATATATAATATTCCTATAT	TTCCTATATAACATTATTAAATGTATGTAGCTATATAGTTAGTATAAGAATATTTATTTAATAATGTTTTGGAAACCAGTTGTCAGGATCCCAATAACAC
AhMITE1_68	Arahy.09	AGGCTTTAATTTAGAATTTTCTATGCGTTACTCTAATGAATTAGGTGTAAACAACTTTAAAAAATGCGTATACTCTCGTAATCAAATAGCAACATGTAAT	AGGCTTTAATTTAGAATTTTCTATGCGTTACTCTAATGAATTAGGTGTAAACAACTTTAAAAAATGCGTATACTCTCGTAATCAAATAGCAACATGTAAT
AhMITE1_69	Arahy.09	TATATTCACTTGATATCGAAAAAAAAAATGCTAGATAACTAAGGCTTTTTTAACTAAGTTAAATCAAGTCAAGTTTATTTACGCGTATTTTTTTTTTTTT	TTTTTTTTTTTTGCGTTCTTCTTTCTTTTTTTCATCTTCCTTCATTATCATCATCATAGTATCTTTTTCTTGTTCTCTCCCTTTTTCTGCATTTTTTTTC
AhMITE1_70	Arahy.10	GTACTGCCTAGTAACCTCTAGTGTGACTGTGTGACCATTTTTTGAAGAGTGTTCATGCATTCACTAGGACATCAATTCGAACAATCAAGCTATCATATAA	ATCATATAATGCATAATGTTTTAAAAAGCAAATTGGAGGTAGAACTAACGAAATTTGAATAGGAGTCTAAAATGAATTTAAGTTGCTAAGGCTGTGTTTG
AhMITE1_71	Arahy.10	AGAAATTGAATTTGGGGGTGTTTTTAAAATTATAAAAGTTAAAAGTGATTAAATTTTATAATTATTGTAATTGTTAACTGACATATCACCTTTAAATTTT	TTAAATTTTAACTCCAGCCTCCAGGTAATTGAATTGATGGTTGATCGTTTTTGTCAAATTTTAAAATCTTTAGGAGATCATTTATCAATAACAAAGATCA
AhMITE1_72	Arahy.10	CACTGCTGAATTAAGCCGTCCCGCCTGCTGTCTTCTATCATCGACTATTGTTCTGTCAATTGTATTTGGATTTATCATTCTTTTTCTATGTTTGGATGAA	TTAGATGAAAATCATCGATGATATCTTTGACCTTAGCAACTCATGCAAGTATAAAACAAGTGATTTTAGTTACCTAAGCGATGTTATTTATTTAGATGAA
AhMITE1_73	Arahy.11	CTAATTAGACCGCATAACATGGATAATGCTTTATGGAGGGGGAAAATTTATTTGAAATATTGATAGTCTAAGTAGGAAAAAAAATTAAGATAAAATAATA	AAAATAATATATTACATAAATATTTTTATCTTCTTCCTCTCATTTTTGTTCAGGAGCATGCGCCATAGCAACCACCACCATGTGGGCATGTGGTATGATG
AhMITE1_74	Arahy.11	TCACATGCACGTGGAGTAGTTTTTTAGCGTTCACCCACACCATTGGTGCACCGTGGACATGCGCTGCAACTGCGCGTACACTACGTTTGGTTTAAAGGAA	TTAAAGGAAAACAAGAGGAAAGAAAAAGGATAGAAGGAAAATAAATAAGTTTTCTGTTTGAATGTCAAAAAAAATGAAAAGAAAAAAACAATTTTTATGA
AhMITE1_75	Arahy.11	TTCATTAAATTACTACTATCTATTATCTAAACTAATTAAATTACCATGAAAGTAATAAAGTAATCATAAGTTCATAACCATGCATTTTGTATTCAAATAA	TTCAAATAAAATAGGTAAATTACCTTTTGTACGAAGACCAATCCTGCTGCAAAGTGTAAACTATCAATGGCGGTCTCACTCAATTAAGAAACCTTTTGCA
AhMITE1_76	Arahy.11	TTTTTTTTTTTTTTTTTTTTTTTTTTTTTTTTGGGTAAGGTGATGTTAATGGTTTAGATGGTTTTTCCCATCAAATCTCCTTTCTTTTCTTTTATATCTT	TTATATCTTTTCTATTGGGTAGATGACACCACGTGAGCAAGCCCATGTTTTCTACTTGTTACTTTCTTTTTTTAAAATTTTTGGTAAAACATATTTTTTA
AhMITE1_77	Arahy.11	CATTTGTATTTTCGATATATGGAAAAGTTACTCAATGGAGCATTTCCATAACCTCTATACTCAAATTTTAAATGTTCTCATTCATGTATTTATTATTACT	CATTTGTATTTTCGATATATGGAAAAGTTACTCAATGGAGCATTTCCATAACCTCTATACTCAAATTTTAAATGTTCTCATTCATGTATTTATTATTACT
AhMITE1_78	Arahy.11	TACAAACTTTTCGAGTCCGACTTTAGCTACATGTTACCGAGATCTTGATGGCAATGCTAAAGTAACCTTGGATGAGAGTGAGGAACACTAACTACTATTA	TTACTATTAATTAGGAATGAGAAGCGTGTTGCTGTCGGTAGTAAGTACGAATAAAACTTGAGAGGGTTTGTCCAGTCAGCCTATATATCTAGACATTCGT
AhMITE1_79	Arahy.11	GCTTTATTTTTAGGCGAAAGACCACAACTAGCACTTTGGGTGAGTTTTTATTAACATGCTGCAATTATTTAAATTCTAGAAAGTTGGTATAATTAATTAA	ATTAATTATTGTAGTATAGTTATCATTAACGAAGAATAAAAGTTCAAGGGGAGAAAAAAGCTAAAAGTTGAAAGATATTAATTTATGTTACAAATTATAT
AhMITE1_80	Arahy.11	CAAATATAAGATTTTGTCATCTTCTCATACCATATACCCAACATAGAGCGCTTAAACTTAGAACTCTCAGTCTCAGGTATACAAAAGCCTTTTATAAATT	TTATAAATTTACTTTTGTTTAAAATATCTTCTGCCTTCAGTATCAGATTATCATTGTAAGTATTCTAATAAATTTTGTGCTTAAGTACGTTACTTTGATA
AhMITE1_81	Arahy.11	CTATAAGTTCCTAAATAGTTTCTTAGAAAGTTGCAATTTTGTTTTAAAAATTGCACCAGACATTAATACTACTACTTTTCATAAGTCAAAATCTCAAAAA	TCTCAAAAAAGTTACTTTTGAATTTTCCCAAACGGGCGTTAGTTGTCTTTTTAATTTAGTTTCTTACTCATGTTTTAGTATCTCTTATTTTGGTCTTGAT
AhMITE1_82	Arahy.12	TCTGACAAAAACCGTGTCATGCTTCCAATTTCCAAGAGCCGATTTTGAATTAAATAGTTGTGTGGTGCGTATATATATAGTTTGGGAAGGTTTTTAAATA	TTTTAAATATGCCATCGTCCTTTTATGACATATTGATATTTCAAATCTCATAACCATTAAATATTATGGTTAAGTATGATTTTGGTCCCTAACGTAGGGA
AhMITE1_83	Arahy.12	AGGCATCAACTCTTTGAGATAGCGACATTCCTTCAACCATAGACTCTTCAGGTTAGGGTTACTATGAAGGAAAGAATGTGGAATATGAGAATTATGCGAC	TTATGCGATAAGCCAGATAAGTGAAGCTCTTTCAAATCATCCCTTCGAAAGTCGTAGCTAGATGAAAAACTTACATGCCTCGACTAAATTTGCATGGACT
AhMITE1_84	Arahy.13	TATATATAAATATATGTATTAATATTTTATATTTTAATATATATTTTATATAAGTAGTTAATTTAATAACTGATTTTTAGTATGTGTTGTTTTATTTTAT	TATTATATGGACACCATATGAGAAGAAATTTTAAAGTAGTAATATACTAATATTAATAATTGAGTCGGTGAAATTAACCATTAGTCACCAATTCCCTCAC
AhMITE1_85	Arahy.13	TCCCCATCAAAGGTCATCATGCCACTTGTCAGCACAACCTACTCCAAAAGGGAATCTGTATGCACTAATATTTGTATGCTATAATTGCCCTTTCAAAAAA	TTCAAAAAATACATGAAGAATGCCTATTATTGAAAATGACGTCACAAAAAAGTACTGCACGAAGACATTTTTGCCTTTTTGGGACAGTGTACGAGAAGAA
AhMITE1_86	Arahy.13	AACCACATAGTAGAGAATACATATATAGTACGTCACAAATCAAGAAACAGACGCATGAGTATAGGCATTTTGTGTTGTGGTGGTGCCACTTATTTATTTA	ATTTATTTATGTAACCATATCAACCTCTTTGTCATGTTCATAAAAAAGAGCCACCAGGGTTATTTTGGATCATTCTGATCTCACTATCAAATACTTGCCT
AhMITE1_87	Arahy.13	ACGAAACCCTATAATACAAGCCATGTTTTCAGAGATGTTGTGCACCAAAAACAATACGCATGTTAATCCTCTCTTTCAAAACTCTACTAGTATAAATTAA	ATAAATTAAAAGACAACATCCATCACATTCAGATTATAATGGAGGACGGAGGGAGTTCAAGGTGGAACCCTACGAAGGAGCAGATAAGCATGTTGGAGAA
AhMITE1_88	Arahy.13	TATTATTTATTTTTAGTCTCACTTATAGAATTAAAAGTGAGAGATTACACTGAATTTTATCAAGTGTTAAAAAAAATTGGAGATGATGCCATTTCCAAAA	TTTCCAAAAATGATCCTTATCACAACACGACATAAATTATTATTAACTTGGTACGTCTCAACACTCTCTAGTTCTGAACAACTTACATTTATCATTATTT
AhMITE1_89	Arahy.13	CTGGCATCAACGACATCAATCTTCAACTAGCCAATACTAAAAGGGACTGTTTTTAGTGAAAAAAGTATTTTTTGGACTTTGACGGACTAGATAAAAAAAT	TAAAAAAATACCACTTCAATGATTAGGATGACTTTCATACAGTAATTGTTGGAAATTTTATATTTCACCTAAAGTTTAATGAATTTGTAGACTGGTTCAA
AhMITE1_90	Arahy.13	AATTTTGAGTAGAGTGATAATTAGATTTATGAGGATTTTGTGTTCAGATAATTTAGTTCTTGAAAAAAAAAGTGATAAATATATCTTCTCAAAAATAAAA	AAAATAAAATGTGGACATATTATAACCTTTTGTTATTAAGACCAACGGAGTTTGGTGGATTTTTAAGTGATTAAGGTATCCGTTAATGTCACATTGGATT
AhMITE1_91	Arahy.13	TAGAAGGACAACAAAATAAAAGAAATGATTAATGCCAAATAATTAATACATATCATCTAAAAAAAAAAAAAAAACATTGAGATGAGAATAAATAGAAAAA	ATAAAAAAAAAAAGTCTCTCGGAGCAATTTAAAAAATTCGTTCATGGTGTTAGAAGCAATTTGTACTATTTCTAAACTTGAAGTGTCTTTGTTCTAAAAG
AhMITE1_92	Arahy.13	CAATTTTGTCCTATCATTAATTTCGTTTACACATTCCTAACAACAGAATAATATTGAATCAATTTTTAAATATTAAAAATTTAAATAGGATAATTTAAAT	AATTTAAATATTAAAAACTATTTTAGAACTTATGGTAAATGTTGGAGACAACAATACTTTACTCAAGTAAAGAAAATGAAGTGTGGCGTGGGTACCTGAG
AhMITE1_93	Arahy.13	CTTAATGTGAATATATTTTTTTTTTTTACCCTTGGATGATGGATTGTATACTTTAGGAAAGTTTTCACATGTGCCAGGACACTTTACTGATATATTGCTA	ATATTGCTATGCCATAATGCAGAACCGTTGAGATATATATTAAAAAATTATAAAGGTGGAGATAGATTGGTAGAATTATATAGTAGAGTAAAGAGACAGA
AhMITE1_94	Arahy.14	TAATTTAGAGATTTAAATTTTAAATTAAATGTTAATAATATAAACTTAAGGGTAATAAATTAATTTAAGAATTTAAAAAATGCTGGACCAATTTTAATTA	TTTTAATTATGTGGCACTTAACTTAATACATGTAATTTTTTAATGGTGGCACGCAAGTAACAAGATTACACCAAATCTTTTTAAACACAACGGTAGTCTA
AhMITE1_95	Arahy.14	TTAATTTAAAACTAATATGTCAAAATACGAACATTGCTGGGATTAATTTGGGATATTAATTCATTTTAATAAAATATTTATCATTAGTGCAAAAAATAAA	AAAAATAAATTGTGCTTCGTGTATTCTGGTATGCTGACAATTTCAAGTCGACTTGTTTGGTCTCTCCGTCTGTGTCCTATCGTGGGTACGGTAGCACACC
AhMITE1_96	Arahy.14	ACAATAAATAAAGCAAAGAGAACAAATAAATAGAAAAATCGACGGACTAAAGCATAAACTATATAGCACAATTACATTATACCCACTGTCATTTTTTATA	TTTTTTATATTGCCATCAGCTTAAGGCTTTATTATTATATACATACATAGGATATGAAGGGAGATTGAGTAGACAAAAAGAGTATAGAAAAATTATATCA
AhMITE1_97	Arahy.14	CTTATTAATAAATTATAAGTCAATACTTTTTGTCTTTTGCAAATAGCATTTTTATGAGTTAAAAGTTTGGACTGAGTTGTTCATCATAGGTTTGTTTTAT	TTGTTTTATACATGTGTGGGATTGAGCATGGACGTACTAGTGAAAGGTAGCAAGCAATAAGTTGTTTGTTGATCATAGATGGCATACCTGAAATCAAGAT
AhMITE1_98	Arahy.15	TATAAATCAACCCCTACAACTTTTTTATTTTATAAAACCTCCCAGGTCCTTAAAGAACCACATTATTCTTTCCACATAGTAGAACCAGCCTTAAACAAAA	TAAACAAAATATCGTTATGTGTTTTTTGGTATCTTTATTTGAATAAATGCCTAAGTAAAGACTCTTATAAATTAACAGACTAATTTTCAGAATGACACAC
AhMITE1_99	Arahy.15	TATGCTCTACGAACCTAATCGAAAGACTATGTACTAGAAAAGAAGTTGCACGTGTTATATATCTTTGGTAGGTTATTCAATTTTGCAGGGATAGTTTGAT	TAGTTTGATTACTCTTTCTTTGCACGGAGATGATATAGCTAAACGGAAAAGAAAAAGGAAATAATGGGCTATAAAGAGTTGTTTCTATATTCCAAGTAAA
AhMITE1_100	Arahy.15	CCACGTGTCACTCTCTCAACGATACTGACCTCAATCAAACAGAGTTTCACATCGTTGCTCTCTTCTTTTTCTTTTTTCTTTCGCGAAAGTAAAAAAGTAT	AAAAAGTATATAGTGTATTTCGATGAATTGAATTAGTAGCTAATAATTCATTAATTAAATTTGCGCAATTCCATGTGTGCGTACGTGTGTGTGTTCTTCT
AhMITE1_101	Arahy.15	TCTCATAAGTTACTAACTTATAATGGTTAATTAATTAATGTAATTGTTATTGTTGAGCTTTCCAATCAAATTAAACCTTGACAACGTCCAATATATAAAA	TATATAAAATGTATCAAAGAAAAACTCCTTGGACTCGAATTTTTAAGGAAAGATTTTTGTTGGAGGCACGGCGGCGTCCCTACCTCTCGGTCTTGGCTTG
AhMITE1_102	Arahy.15	CCACCTGCCAATGCAAGTTTAGACTAACAAAGGATAAATTTCAACTGATAACATCTCCTTTATAGCTAAAGAAATTTCTAACATGGGATGTATGGCTTAT	ATTTATTTATATATGTCTGTTCTCTTATTTCTTTATTGATGTTTTAGCAATGCCTTAACATTTTCGAAAAGCAAAGATCAGTCTTACATTTAACTGATTT
AhMITE1_103	Arahy.15	TTGATTAAGCGGACGAGTGAGTTGACTACTTGACCAAACTAAGGTGTTTTTTTAATTTTCTATATGACTGTGCAATTATAAACAAATGGATTAAAGTATT	TTTATTTTTTTGCTTCATGTCAACTTATTCGATGATATATCACGTGACAATTAACATTTTGCGTTTAACATTGATGACCGATTAATTCAAAAACTGATGA
AhMITE1_104	Arahy.15	CCGTTTCTTGTAACTTGTTGCACAATTCAAAAAGTGTACCAATGCCTTTCAAATAATTTGGTATATCATGCTGATAATGTTGTAACTAAGATTTCAAAAT	TTTCAAAATATTTAGCTCATTAGAAGGAAAGTCAAAGGGATAAAACTTCTCTGCTAACTTGCTAATTTCTTCAATATTAAATGATTTGAAATTATCCTCA
AhMITE1_105	Arahy.15	AAAAAAAAAAAATTAAGTACAAATTAAATGGGATAAGATAACCTCTCTAGCATTCTCACAGAGGATTTTTGACTCACTATAAAAGAGAGTTATTCTAAAA	ATTCTAAAATAAAAAATTTATTTCTAAATTTACGTTATTTTAAGCCAAATTACACATCTATATATCTATACAAAAAGAACTCTACAATTTTGTCTTTTTA
AhMITE1_106	Arahy.15	TAATATTTACTTAAGCAAACTAGTAAACTAACTACTAAATTACTAAACCAACCCAACTTGATTACTTCTGACATATGTAGACAACCACCTATATATTAAA	TATATTAAATACCCATATTCGAACTTCACTCTTCACATAATTTCAGCTTTTACTTTTATCGAGTAAATACTCAAAATGACTCTTGAAATTTGACCCCGAT
AhMITE1_107	Arahy.16	AAAAGAGAGAGAATTGCATTTGTTTATAGTAAGAGAAAGAAAGAGAACATTATTATATTGCTTTGTAGTGTAAGAAAGAAAAGAGAGAGTATTTGTTTTA	TTTGTTTTATTATTGTTGTGTAAAAAGTCTCGTACCATACTCCCTATTTATACATGCATGGGTCTTGATTTTCAACATGCATTTAATATTCATTCTCTCT
AhMITE1_108	Arahy.16	AAACTGAAAACAAGAAATTAATTAGTGTTTTTATTATGGTCCCGTTTCTACAGCATAGCAAATATGCACGTCATGCATGCATTATGCTGATATATAATAA	ATATAATAATGCATAGAGACAAATAAACCAACTAACGGAGAAACTAACACTCGTTAATAATTAGGCGCGGTGTTAATTAATTAATTAAAGCTAATGTTAA
AhMITE1_109	Arahy.16	TTTAATATGTTTTTGTTTTGTTGTTTTAATTATTTGAAATTATAAAATTATAATTAATTGAATTCTAAAATTTGATTAATTTAAAAGGATATTTTTGTTT	TTTTTGTTTAATCAAATAAAGGAAAAATGTTTAAGTCTTTTTATAAAATTAAATAAATAAATGTTTTTTATTTTTATTTAATTAAAAGAGTGTTTTAGTA
AhMITE1_110	Arahy.16	GAATACAAATATGATAAATAAGAATAAATACAAATCTAATTCAAATCAATTCAATATATCCAGATAGACATCATAATAATATATACCACTATAATAGAAA	TAATAGAAATACTATAAAAAAAATAAATATAAATAAGCAATAAAAGGAAAAGTGAAAGGTGGGGAAACAAAAGCATACACACTAACATAAGATTCTCCTT
AhMITE1_111	Arahy.16	AATTCCACATACAATTACGTCATTCATTAATAATTATACATGATCGGAACCCAAGCTGAGCATATCCGGTTGCGAAGTTTGACACGAAGGTTTCAATTAT	TTCAATTATTACCATAGAAAGAGATGAACCAATGTAACACGGAATTTTTTTTTAAATAAATAATTTATAGTGTATTTATTATTTTGTATCATATGATTTA
AhMITE1_112	Arahy.16	GTACACTGATGTATATAATAGAGAGTGCTCCTGCTGAAAAGCTTAAAGCCACAACCAAGATAGGCGTACTGTATGAAGGTACAGAGCAGTATTATTTTAT	TTATTTTATTTTCTGAAGCAATTTTTGTTGGGTATGTTTGTTTGGATTTGGATTTTGGATGTGGATCTTCTTGATTTCCAAGTTAATAACTGTTGTCGAC
AhMITE1_113	Arahy.16	GTTGTTCGTTAAAAGAAAAACAACTTATTTTTCAAATATCTGACCAAAAGAAAAGCATCAAGTAAAGTCGCACAACTTTACCAACCAACTATAACTTAAA	TAACTTAAATGACATAATCACTCTCCATTTTCATCTAAAAATTTTGGATTCAAAACTCACTCTTAACTTTGGAAAAAAAAAAGTAACACTATTTTGTTCA
AhMITE1_114	Arahy.16	ACTTGATGCAAATGGTACGGCTCCAAACTTTTTTGTTACACTTCCATGAAAACTCTTTTTTCGTACTACATACTAACCACTATTGTCTCGGCTATATATA	GTATATATATATATATTCCTAACAAAAGCTTATTAGTCTTTTTAGAGAACATAAGATTTCATAGATTTAACTAAACTATAAGCTCTTGTTCAATCAAGAA
AhMITE1_115	Arahy.17	TGGAGCAAAATTTAGCTAAAAAAATGTTTGTTTAGTGTGAAATTTAAGTTATGTTTGTGGCAAAGTAGAATAGGGAGCAACGTTATCTACATTTTTTGTT	TTTTTTGTTTTCCTGCAATAAGTTTCTGGTGTATCTTGCTTTAGGGTGATCATTCTTCATACCTAAGATTCAATGGATGCTTCTACTTCTCATGAATGTG
AhMITE1_116	Arahy.17	ACTTGGGATTTGAGGATTAGGAGATTTGAGAATGAATTAGATTCCAAAAAGGGTGGACTTATTAGATGGAGAGAGGAAATGGAGAGACATATAAATATTA	TAAATATTATCCTAAGTATGGAGTCCAATTGTAAAAATTAGGAATATTATATACAGGGATGAAGTTGTTTTTATTTTATATATAAATACGACGAGAATAT
AhMITE1_117	Arahy.17	CTCTCATATGACTTCATGAACAGGCGATCTTAGTGTATTCCACAAAAACATCTTTATTAATAACTTGACGACTAATAATAAACTATTACAATTGTTATTA	TTGTTATTATATCATGTAATGCCATTCTTATATAATATCATATCATAATATAAATTACTATTACATTATTTTTATATTCAACTTATGTTTAAACCTAACG
AhMITE1_118	Arahy.17	TCTAAAATTATTTTATTTTATATTTTTAATTAATTATTATTTATTTTGTTTTTTTAATTATTATTAAAATAATTAAATAACATTAGATACAATAATAAAT	ATAATAAATATATAATTATAAATATTACGTGCGTGAAATTATAAATATTAAATTTATAACATTTTTAAATTATTATATTCCTGATATTTTACTAAACCAA
AhMITE1_119	Arahy.17	ATATATTATTTTTTTACCAACAATTTATTTTTTAATATTATTTAACTATAATATAATGCTGAAAAAGTATGATGTCATAATTTATTGATGTTATTTTTAA	TATTTTTAATTATTGAAATATTATATTCATGTTTGTATTATGTCAAACTGTTTTATTCTTGTACTATAAATCTATAATATTTAAGTTTACTAAATACATA
AhMITE1_120	Arahy.17	AACATACTTGATTTTAGTTAAGAGTTATAATGCTACACATCCAAAAAGGAAGTATAAGCAAAATCTAGGCATGTCCTTATTTTGTCCATATTAATTTTAA	TAATTTTAATTGATGCAATAGCATCTATAATCTATAATTCTAACAAACTACCTTTGGACCTGGTAATTTTGGTGAACTAATATTCCTTATTTACTCCACT
AhMITE1_121	Arahy.17	TTAGGATTTTTTTAGTAAACTATCATTTCTACGCATAAAAGATGGACTTTTGCTAACAAAACTATTCGGATCCTAAAAAATTATTCGAAATTTTCAAAAT	TTTCAAAATACCCTCTAATAAAATCTAACTCTAACTTCATTTTTTTACTCCACACTACCACTCTCCCAATCCCAAACTCCACCACCACCACTCTCTTCAA
AhMITE1_122	Arahy.17	GATGAGATTGATGTACACCAACTTTCATTATTACAACCTTGTTGTTTGTCTGTTACCGTATAAGACTTTTGATTTAATTTGAGTACCCCTATTATTATAA	TTATTATAATTTATGCTATATAATTGTTATTGGGCTATGTCACACATGCCTGCTAAAGCTTTTTAAATAGGGATTGTATTTACGTATTAGAAATACAATA
AhMITE1_123	Arahy.17	ACAAGGGTATTCATCATAAGCTCTTATGGGCTTGACTCCACAACAGCATAACACCTTTTTATGTTTTTGAAAATGGACTGAAACACATGCTTTAGAAAAT	TTAGAAAATAAGGATGAAAAGGCCAATAGTTCTTCTCAAATTGGACTATTTCCAAGTCCAATTTGGATACTCATTTCTTTTGTTCCACTCATACTTTTTC
AhMITE1_124	Arahy.17	CTGAATAATTGAAGTATTGAATTGATGTGAAAGTCCTGTACCGAAAAAATAAATAAATTTCTTTGGAAGACTTTTACCTACAGATATACTAATACAAAAA	ACTATCTTAAATTTTACTCCTTTTTACCCATCCAGAGAGTTCCACAAGATGGGCGGCTTTCAATTTAGAAGATATTGAGCTGAGGTGAAATTTAAATTGT
AhMITE1_125	Arahy.18	TCACTTAAATTTTAGATGTCATGAAAAAGTCTTGAGGGAAAACAACAAGTTGTGTGTATATCACAATATAGATTATTATGTGATATATGATATTGTGTAA	ATTGTGTAAATTTCTGTCCAGCACAGGTTTCTGTTGTAAATATATCAGAAATAACAGTAATTTCACTTCTTCTTTTAAATCCATGTTTGCTACCTGTTAG
AhMITE1_126	Arahy.18	TATTTATGCACAATAGTTAAACTATTATAATTTTTTTTTATGTAGGAACTGTGCCATCATTTGAGTTTGCTAATCGATGGAGAATTTGTTTACAGAAGAC	TTTTATTTTTTAGTTTTTCAGTTTTGATGGCAGTGTTAAAGGAGACGGTGTACTAGGTCCGATCTATAGTAGACTATACCAAAAGAACTATGAATGGGAC
AhMITE1_127	Arahy.18	TCATGTGTCATTTCTTTTTGTAAGAGAAGTACTATATACCTTTTTTTTCTCATAGGATGGGATACATTATCCTTTTCTTTCTTCTTATGAGTTTATTTTT	TTTATTTTTTATCACTCTCATTTATCAGCAACAGTGCACTTTCATCAAGTTTTTGAACTAGCCTTCCACCTTTATCTTGAACACATATCACTAGTAATTT
AhMITE1_128	Arahy.18	TGTATATTTTTTGTTGTGATTTTCGATAGTGATTGGCCACATATTTGCTCTATGTTGGTTTAAGAAACATAAGGAGGGGTATAACTAAGAATACAAAAAA	TACAAAAAATTTGTGCAAATAGAAAGGATTGCTTGGGCATGCAACCAAGTTGCTATCCTACGTATATTGACATGATGGCATCGATATTAGAGTTTTTGCA
AhMITE1_129	Arahy.18	TGTATATTTTTTGTTGTGATTTTCGATAGTGATTGGCCACATATTTGCTCTATGTTGGTTTAAGAAACATAAGGAGGGGTATAACTAAGAATACAAAAAA	TACAAAAAATTTGTGCAAATAGAAAGGATTGCTTGGGCATGCAACCAAGTTGCTATCCTACGTATATTGACATGATGGCATCGATATTAGAGTTTTGCAC
AhMITE1_130	Arahy.18	GATTGTGTGATTGTGTGTTTTATGTTGAACTAGATGCATACTTGTGAAGGATTTGAATGTGTATTTTAGAGTACTTGTTATAATTGTAGTATTATGTTAA	TTATATTAATTTATTATGTATTTTGATGTTGAAATTGTTAAGTTTGAATGCCTATATTTGAGTAAATATATATATTATACACGATATATATATTTTTTAC
AhMITE1_131	Arahy.19	CCCACTGCAGGGGAAATCCAAAGTTTAATTTTCACAAGTATATGATTCGTGCTCTTGAAGATGATTTCAAGAAAGTTGTTGGTATAAGGTATAATTAATT	TAATTAATTTGTTAATGATCAAATTTCTCTCTTTTTGGGCTAGCTCTTTAATTTGTGTGTAAATTTGATCATTATTTTTTTTAATATTTAAATAATTATT
AhMITE1_132	Arahy.19	TTTTCCTAAAAATAATAAATTTTGATAGTTTCTAAAATTTCTTTTATGGTAACCTATGCATATATAATAGACTCATTTGAGTGAAAGAGAAAAAAAAAAA	AAAAAAAAATAGAGTTTTTATAAAATAGATTGACATTCCATTATTGAAACGAAAGAGACTAACAATAATAGGTACACTTTCCATGTGTTTGTAGCTATCG
AhMITE1_133	Arahy.19	TGAAAAAGAGAAAAACAGAAATACAAAAAAGTCTCAGAAAAAAATACATGTAGTACAATTTATAACTAAAAATCCAACTCCAAGACACACATAAATACTT	TAAATACTTAGCTGAAGTCACAACTTAAAAAGAAAAAATACATAAAAATTGTTCGGCCCACTTCTAATAACAACGGAAGCCCAATTCATATTAATTCTGT
AhMITE1_134	Arahy.19	TAATAATTAGGAATTAATTTTAATGTAATAATGATATAAAATATTTTTATATTATATAATTAATTTTTGTACTATTTAAAAAGTTACCCCAAAAAAAAAA	AAAAAAAAATTCTATCGATATGATAATATAATTCAGTGTCTATATATAAAATAAAATAAAATATATTTATGTTATTAATATATTAGAATTAAGCCAATAA
AhMITE1_135	Arahy.19	TTTTAACTGGATTTTGTGTGTGACAGCCACGGCTTTAATTAATATGTGTTGTGTAGTTAATTGTCAAGTAAATTGGATTTAGTAAGACTATTTGTGTTAA	TTGTGTTAATTGTATAATTAATAGGAAGTTTAGCATCAGGCCATTATAATTAGTTACTCTAATTCAAAAATTATTAAATTTTAGTAGTAAATTAGTAATT
AhMITE1_136	Arahy.19	TTATTCACTTAAAAACGTTATTATTGTTGTAAACAAAACATTAAGATCCGTCGCACTTCAAACAAAATATTCAAAAATAACATAAACAAAATTAAAATTT	TTAAAATTTATCGTACTTTAGATAAAAAGTTTGAAAAAAATTAACAACCATCAATTATAAAAATCCCAAACCTAATTACAACAATTTAAAAAAATAAAAA
AhMITE1_137	Arahy.19	TCAAACTTGAGAATTGAGACAAACCCGCATCCCCGTGCTTATATATGATCATGTGGTAGCTCGTTTCTCTTTGACCCCTTTTTAGGTGGATAATTTGGAA	AATTTGGAATTATTAGTATACTTCTTGTTAGACTTTCTATTCGTGCAACTACAATAATTTTTTTAATCAATAAGTAAAGTAACTAACAAATCAATTTCTT
AhMITE1_138	Arahy.19	ATTTCTCTTTATAAATGTGAGAATATTAATATTGGTATGATGTGAGTAGTTAAAATAATAAAATTAAATTTTCATGATATATAAATGAGGTATCATATAA	ATCATATAATTTATATTAAGATTATGACCACAATTTTATTTTGAATATTCTCTTTTGTACTAATAAAAAAAGTATTTGTTGCATTTATATTATTTAAAAA
AhMITE1_139	Arahy.20	CTACCATTGCTGCCGAAAATTTTGGTAACACAAACTCTCTCTCTATCTTTCTATTTTGGAAAAGTATAGGTAACTAACAATATTTTTGAATAATATGTAA	ATATGTAAATAATGTGAATTAATAAGGTTAAAAGAATAAATTAATCTTAAATTTAATTAGTAGCATTAAATTAGAATGTAATGTATTTTTATATGATTGG
AhMITE1_140	Arahy.20	ATGTATGATTCCAACTTTTGCGTGTTGTAAATCTTCTTGTATATGGAGCACTTATTGTCATTTATTTAGGGTGTAACGCTTTATGAGAATATAAATATAT	TAAATATATAGATATATATAAAGAATGTGCAAATTTTTATTTTATTTTATGATGAACAAGATAGAACAAACAAATAGAGTAGCAAGGTTGTGAAAATCAA
AhMITE1_141	Arahy.20	AACCTCTCACTCTCTTAGTGTTTCATTTTTTTCTTTTCAAAAGTGAGGGACTGGTTTGTCTCTCTCTCCGTCCAAAGCTTTTTAGCCATATTTTTTTTTT	TTTTTTTTTTATAATTTATGGACCCCACTTAATTGGAGATCAACCGACATAAAATAATACAAATAAAAAATTTTAATTTTAAAAATTCAAAAACTTTTTA
AhMITE1_142	Arahy.20	ATTTATTTTGCTTGTCTTTCTTTTATAGTTAGAGATTTATTATTGACTCAAGCGTCCAAAGTATTTTTTGCAGGTGTTTTACCTCCGGCGTTTAAATAAA	TTAAATAAAACCGACTTATAGTCCACCAACAAAACCGCTCTTGGTATAGAAGTCGCTATAATTCAATTTTGCAGGACCATTACAAACGGAACAGTCACCA
Sequences of 100 bp upstream and downstream of 142 sequences randomly selected from the A. hypogaea cv. Tifrunner genome.
ID	Strat	end	Location of randomly sequences insertion	sequences
Arahy.01	372651	372850	Intergenic	TATTTGGACCTGGGCCTTTGATATTGGGCCAGGGTATGAACACCATGGAACCCCCATTTTGTACCAAAGCATTCTACAGTTACAAAGCAACCAAAACTTACTCGTAATCTTCTTTTGACTTGGGCTTTTTGAATATGTAGGCAGCCATGACAGTCTCATCGTATGAGAGTGACATGCTGATCGTCGGTCGAAACTCCATC
Arahy.01	1025364	1025563	Exon	TCTAGTAGTAGCTCAATCCAATTAACTTCGTGACAAAACTCCTTTTGAACTGCACACATAAAAAGGATGCACAATGAACATATTTAACAAGTAAATTTGATATATTCACATTCAGATAAAAAAAAACTGTACGATTGATTGGAGAACTGAGAGCATATTTTTAATTCACTACTTTACCAATTTTCTTTGTCACTTTAGAG
Arahy.01	6240231	6240430	Intergenic	TACAATCCAACTCACACCTGTGGAAGAGAGTTTGGCAGCAATATGGCAGATCAACATTGGGTAGCAAGGAAGCTAGAAAAGATATTGTTGAGTCAGCCACGGTTGACACATGCAGAGGCATGGGATCACATGAAGGTTGATTACAATGTGATACTCAGTGATAAAATGATGTACAGAGGACTTCGGATGGCCAGGAAAAA
Arahy.01	18456923	18457122	3000 bp upstream	TTTTTTTAAAGTGATCCCAAACAATAGAAAGGGGCCTGCTAGCCTTTCGTTTACCTGGCTGGCCTGTCTATGTCTTTGTCCCAGCAGTAGGAGCATCACTTGAGGCTGGATTAGTCACTGATTCTCCTCCCCTTGCTGACTCAGAAGGTGTCGATGCAGCAACATTTGGTGGAGTAGGAATGCTGCCTACCTCAGATCCA
Arahy.01	35269012	35269211	Intergenic	ATCACCCATGATGCCCGTGAACTAAGCCTAGTATCTTTGTTGGATGGGGAGGTTCTTCATCCTTGTGCAGGTAGATTTCTGATTGGATCTGCTGATGCATGTGCATAATGTTGTATTTTTCTATATTTTCATATAAGAAATAAATGCATAATGCCTAATTATGGAGTGTTTTGGTGTTTAAATCGATATTGCTTTGATTC
Arahy.01	65320231	65320430	Intergenic	GGGCAGAGCAGGGAAACCTTGTGTGGGGATCCTGCCCGTGTGTGTTGTACGCACCGAGCCCCTTGACCGTGCCAAATTGTGCGTGACATGCTTCCCTGGGCTGTGTCATGGTGCGCGCCTTGCGCCCAAGGAATGTTGCTCTGCCCTCCTTGTGAGCAGCGCAATGGTGCTTCCAAGAGGAGTTCCCAAGTTCAAGCCTC
Arahy.01	85476123	85476322	Intergenic	GGTCAAGAAGAGCCCACACAGTCAAACTCTAAGTTTGGTGTTGTGAAGCCACAACCAAACTCTAAGTTTGGTGTTCAAACCCCATATCCAAACTCTAAGTTTGGTGTTGGGACTAGACAACATTGACTTGATTGCTCTGTGGCTCCATGAGAGCCACTGTCAAGCTATTGACATTAAAGAAGCGCTTGTTGGGAGGCAAC
Arahy.01	95631243	95631442	4856bp upstream	AAGAGCCGCCATCACTAAGGTGGACCCGTTCCTTAATTTCCTTGTTCTTTATTCTTCTGTTTTTCGAATTTTATGCTTATGTTTATCCATGTTTGTATCTTGTGATCATTAGTGTCTTAGTGTCTATGCCTTAAAGTTATGAATGTCCTATGAATCCATCACCTTTCTTGAATAAAAACGTGCTTAATTGAAAAAAAGAA
Arahy.01	102310854	102311053	Exon	TCTGCTAGTACATATGATAACAAGATAACTACTGTTGAAAACAAACGTTATTTCAGTCCGCCTGAAACCAGTGGCTGTGATGATGTTAAAGCAAAAGATGAACAAGCACAAGTTTATGTTCAAAACTTAAGTATTCAGGGTAAAATGGAGGTTCCTGATGCGATTCCAGTTATTACTTCGCCAAAGACTGGCTCTTCTGA
Arahy.02	1568945	1568945	Exon	TGCATAATTTTACTTTTCCTCAAAAGAAAAGACTTCTCTCTAACCTTCATGTTTATAATTATCATGCTACCACATGTAAATTCACACATGCATAAATTTCCACTTCCTAAAAAGAAAAGACTTCTCTCTTTCTTTAGACAACACTAACTAGTTGGACTGAGAATCTGATTCGCCGACAACAAAATTTGCATTCTTTTTTT
Arahy.02	8452121	8452320	Intergenic	AAATAATTTCCTAACAATCTCCCACTTGGGCTATACATATATTCTTTCTTGACATAATCACATTTTATAAACTTTATGCGCACATCTGAATGCTATTTCTTTCATTACTTTAACAATCTGGTCCGTCTCATACATTAGATATGGAACTACCGCAACTTTTATCACATTAAATGCCGTGACTAAACCACGCCAATCACCAT
Arahy.02	11289083	11289282	Exon	TAGTAAATAGTAATAATTAATAATATTAAATTTTTTTATATATAATATTAAAAAAAATATAACTTACAAAATTTTATAAATTAAAAAAACTAAAAACTGCATTATGTATTAGATATTTGAATTATTGTTGCTCTTGTTAACAAATAGCCCATTCTAATAATTAATAAAAATGGTTCTATTATACTAGCCCAAGCCCATAC
Arahy.02	40625893	40626092	Intergenic	TCTGTCTACCTCAATGCCTTGGTTAGAAACTTTATGACCAAGGACTATTCCATCTGTCACCATGAAGTGGCATTTGTCCCAATTCAAGACCAAGTTGGTTTCTTGACATCTTTTTAATACCAAGGAAAGATGGTTTAGGCAATTAGGAAAGGAGTCTCCGAATACTGAAAAGTCATTCATGAAAACTTCAATGAACTTTT
Arahy.02	75243615	75243814	Intergenic	AGGGACAAAAGGACGAGAAACAAAGTGAAGAAGAGACAGACGAGTAGAAGAAAGGAATGGGCAAAAGAAGGAGAAGAAGGGGAAGATGATAAGGCGCGACAAAGAGAATCATGGTTGCCACTGTCAAACGAGGTATCTCTCTCCCTCTCTCTCTCTCTCTCTCCCTCCCCTTCCCTCCCTCTCTCTCTCTCTCTGTGTTG
Arahy.02	85421245	85421444	Intron	CATTTCAAAGAGCTATGAGTATTCTCATTAATATATTCTTAACACCAATTAGCTATTAAAAAAAATATTCATCAACAATTATTCATCAACAATTATTCACTCACTTCCTCTAATTAACAAAGTTCAATTATGTCCTACTCAACTATAAGTTTCAACAAATATATTTGGGAAAGAAAAATGCAAGATTATTTACTGAGTTT
Arahy.02	95256458	95256657	Intergenic	AATCATTAAAAAATTAAGAAAATTTATTCTCCCAAAAAAAAACTAATTAAACTATATGTCTATATAAATAATCCAAATCATTAACTCAATTTTGTTTATAAGTAACAACGTTCCAGATTATTCCAAGCAAAACACAACAAAATGGCAAATATTATATACATATTGATGAATAAGTGACGAAAATATATTTTTCATTAATT
Arahy.02	101971063	101971262	Exon	ACTAAAATAATAGTTGACAATAATTTTTTTTTAATTGAAAATAGTTATCATATTTCTTATATTTGACCATAGTAGTTGAAATTTTTTGTAAAAAGATGAACAAAATTGAAGACCTTGGTCTTGTCCTTAGCTTCAGTGGTTTTGTGCTTTGCTGCCTCAGCAGTTTCTGAAGCCTTGTTCTCTGTTGCTTCCTTCATATC
Arahy.02	102520641	102520840	457 bp downstream	TCATAATATTTTTGAATCGGGTTTGGCTTGGCAACATTTTTTACAGAGATGTTTGTACTTTTAAACAATTTTGAGTTTGGTAAATAAAAAAATAATGTATTTGTGATTGTAGGCAGCTTTTGAAAAATAAAAATATTTTTTAAAAATAATTAAGGTAAAACATTTCAAAAATAGTTATACTTATCAAAATTAAAAAATCT
Arahy.03	215648	215847	2101 bp upstream	TGTAAGAAAGTTGGAGACAACTATGCGAAAAAGTTGAGTAAATTATTTATATTTACTATTAATTTTTTAACTTTGATTTGGATAGTGTGAAAGGGAGACGCGCGCAATAATGTAAGTAAACTACTGATCCTATAATAACATCACTAGCTACAAGAATTCCATAATAAAATTATAAAACTCATTAATTAAGTTATTAAACT
Arahy.03	789854	790053	5'-UTR	TAGAAACCTCTCTTGGTTTTTTTGGTCTTCTATATTCACTTGTTCTAAGTTTTTTGACAAAAGACCCAAGATTTTGTTAATATTTGTATAAAACTTGATTCATAATGGAAACCAAAAAAAAAAAAAAAAACTTGATTCATAATGCTCACATTATTACAAATTTACAACCAAGTTAGATTAGTTAATTAGTTAATTTATTC
Arahy.03	1254236	1254236	Exon	TAATAAGTCCAGGCAGGCCGGCAATGCTTAGAAGCGAATAGAATGATACAAATACAAAAATTGCTGTAACTCTAGTCTGCAATGCAAAAGATTATAGAATGTTAAGTCATTTGCATCATGAATTGCAGATGTAAACATGACTTGAAAGATAAAATGCAGTTGACAGGTAGTGTGAACTCACCCCAACTGAAGAAAGCGAG
Arahy.03	5425023	5425222	Exon	GAATCATTGAATCATGTTGGTATGATGGGGAAGGAAAAAAAAAAAAAAACAGTGTGGCATAAGATGGTGTTATTATGTTATGTTAATGTTATGATGCGATCTAACTAAGCCACATACATCGAAACACAACGAACACGAACACCGCAAAACGCAACTCAAAAACGAACACCATCAATGATGGCTTCGGCGTTCGTCAAGCT
Arahy.03	7548554	7548753	Intron	TCTAGATTTTTGGAGCCAAAAAGTTTTCGCTTTGTCTTAAATCTCGTTCAAATCCTTATTGAGTTTCTGTTCAAGATCATCAAGACAAGGATTCCTTCCATAATCCGCACTTCTCTGAATTCCCGCAATCCGGTTTAAGATTCTTCTCTTTATTCTAAAAATATTTCCAAAGCAATTCTTATTCCACTCAGTCAGATCGT
Arahy.03	18545475	18545674	Intergenic	AATAATTAGTTAATAATATTTAAAAATATAAAGTAAAAATATATTTTAAAATTGTTAGATTAAAAAAATTAGAGCGATAATAGTATATAAAAGACAATTGTCCTTGTTCAAAGTCATTTTGTGTATGATTATTGGTAAGAGAATTCCCTTAAAGAAAGGGGACCCATGTTGGAGAGGGATACAATACCTATACGGCTATA
Arahy.03	20152330	20152529	Exon	TTTCCATAAAAATTAGTAATAACTCTTGTTTTTCTCCCAAGACATATATCAGGAAGATTATAATAAGCACATAAAAGAAGATCAAGTTCTTCCATATGTGCACAATGAAAAGAAGGAATGCATACCGGATAAGTCCTCACAAAATAGAGTAGGTTTTCGAGCGAAATGAAGCCGCATCCCCTGAGGAAAAACATGATATC
Arahy.03	41025641	41025840	Intergenic	ATATATTTACTATATTTAAAATTATATAATTATCTTAATAATACTTAATAAAATATTAAATAAAATAATTTTTATTGTTTAAATTATTTTTTATTATTTTCTAGATATTATTATTATAAATACAAAATAATTTTATAGTAATATTGTAATTAAATTTCATAAATAATAAGATATCTGGACTAAAATCATATTTATAATTA
Arahy.03	58823523	58823722	7077 bp upstream	AATTTTGTTTTGTTTCCCCATATGCTTAAATAAAAGAGATTTGTGTGAATTGAAAAGTGAAATATCCAATGTTGCATAAGTAAGAATGGAAGTTAGTGGTGGTATATGTGTTTGATTAAATGCATAACTCATGAAATAATTGTTGCATAATATCATTCTCATTCAAGTGTGAGTTAGCTTGCTGTTACAAAGACTCTTAT
Arahy.03	65421455	65421654	Intergenic	AGAGAATCCGGAAGGTCTAAACCTTGTCTCTGGTATTCTGAGTAGGATTCAATGATTAAATGACTGTGACGAGCTTCAAACTCCTAAGGGCTGGGCGTTAGTGACAAACGCAAAAGAATCACTGGATTCTATTCCAACCTGATTGAGAACCGACAGATGATTAGCCGTGCTGTGACAGAGCGCATTGAACATTTTCACTG
Arahy.03	132452123	132452322	Intergenic	AATTGGGTTCTTACACTAATTTTTTTTTTTAATTAGATATCTTTTAGTAGTAATTGATTTAATTGTATAAAGATTTAACTAAAAAAATTGGTACAAAGACTTAAATAAAAAAAAAGTATAGGAATTCAATTGAAAAAAAATTAGTGCATAACCCAATTAAAACAAAATTTATAGAAACTTAATTAAAAATTTCATAAAAC
Arahy.03	143710506	143710705	4291 bp upstream	AAATAATAATATTATAGCACATTGTGCGGTTTGGATTGGATTGGATCGGTTGTAAAAAGTAAATCCGAAATCCGATCCGATACAGCAGTTTGCAAAAGATAAAATCCAATCAAATCCGAATTATTACGGTTTTAATCAGTTTCGATTTGAATTAGATTGAATGAGCGGTTTAATTTGAATCGGTTTAAATTTTAACGCCC
Arahy.04	9521364	9521563	3'-UTR	TCAGTAGCAGACAGAGCTGTAGCATCAGCTCTAATACAGGAAGATGAGGTCAGGCAGCATCCTGTGTACTTCACCCGCAAAGTTTTACAAGGCCCAGAACTAAAGTATCAAAAACTTGAAAAGTTTGCATACTCCTTAGTAGTAGCCTCACGCCGATTACGGCCGTATTTCCAAGCGCACACGATAAAAGTCCGAACGAA
Arahy.04	94523656	94523855	Intergenic	GAAGCTGAATGACAAGTTATTTGGAAATGAGACTTGGGAGGATGAATCCCCTTTGCTCACCAAAGAACTGAATGACTTGTCTAGGCAGAAACTGCCTCAAAAGAGGCAGGATCCTGGGAAGTTTTCTGTACCTTGTACCATAGGCACCATGACCTTCAAGAAGGCCTTGTGTGACTTAGGATCAAGTGTAAACCTCATGT
Arahy.04	102564580	102564779	Intergenic	AGTTAGCTGGTGAAAAAAGATTGCTCCAGCTAAATGAGCTAGAGGAGTTCAGGCTCAATGCCTTTGAAAATGCAAAAATCTATAAGGAAAAGGCAAAGAAATGGCATGACAAGAAGTTGTCAACCAGAGTCTTTGAGCCAGGACAAAAAGTTCTGCTTTTCAACTCTAGGCTCAGACTGTTTCCAGGAAAACTCAAATCC
Arahy.05	1309456	1309655	Intergenic	CGCTTTCTCCAGATCAATTTTAAAGGCCAAGGTGTCTTTCTTTGACTTTTTCTTCTTCATGAAATGGAGAACCTCTTGTGCTACAATGATGTTGTCTGGGGTTCCTCTCCCCGGGATAAACCCTCCTTAAAGGGGCCCAATAATCTCTTTGAGATGGGGACGAAGTCTATTGATCAGGACCTTCGTTATAACTTTGTAAA
Arahy.05	5642452	5642651	2846 bp upstream	AAGCGCATTCTTCCTTTGCTAACTTCAAATCTTCAGGATTCATTCCTGAATGGGTTGCCTTGGTAGGGTTGATGTCTTCATTCTTCTTGAAAGGCAATTGAATGAAGAACTCTTGATTCTTCCATAAAGGAAGAGGGTGATCAAACTTGTCATGACTGTCACAACAAGCTTTTAGTAACCTGTTTTGGATAGCCTCATAG
Arahy.05	9654562	9654761	Exon	ATTAAGGAGACTCCTGTTCTAGTTCAAGATTCTGCAAAGATTAAAGAAGCACCACCAGGTTCTTTCTCTTTTTCTCCTATTAAATTTGCAGCCCCAAATCGAAAGTTACTGGAACTAGATCAGATGTTGAGGTGAGCTTCACTTGTGAATTTGTTACTTGAGATGAAGAATACACTGTATATAGATTATGTTGTCACTAT
Arahy.05	11023256	11023455	5'-UTR	TCTCCCGAATCCTTTTTCTCCTTCATAGGTTTCATCCATCATGTTGCTTTGATTATTTATTATCTTGCTGCCTCTTTCAATTCGCTTCATTTTCCCATCCAGAAAGAAAAATAAAAGTACTGATGCTTTTTTTTTAATCTCTCTCTGGATTTATGCTTCTTTGTGGTTGGCAAATATGATCTTCTTGTTATGGTCCTCAA
Arahy.05	35894565	35894764	Intergenic	AGCTTCTCCATTACAGAGAGTGGCATGAGGTTGATGCTTGACCTTAGGTCACATAGATCCTTTTCAAAGGTCATGGTGCCTATGATGCAAAGAATTAGGAAGCGTCCAAGATCTGAAAGCTTCTAAGGTAGCTTTTGCTGAACCAAAGAATGGAATTCTTTAGTAAGCAGTGGAGGTTCTTCCTCCAGAGGCTTTGTAAC
Arahy.05	65045212	65045411	6062 bp upstream	ACTGAAGCTCACTTCAACTCCTCTGACATAACTTGTGTAAGGAGTACTATCTTTGTTTTCTTTCATAGCATTTACATAGAACTCCCTGATCATAACTGCACTGATGTCAACTAGAGGAGCACACAAGAGTTCCCACCTTCTTTCTTTAGTAATTTGCCTCATGATGGGATATTCTCCTTCCCTCAACTCAAGGCTTTTCT
Arahy.05	85461235	85461434	Intergenic	TATTATTATTATTATTATTCTATTTAATAACCAATGACACATGTTTCATTCATTTAATAACCAATGACACCTAATAACCTTTACTACCACAAATCCTTATTAATCACCATCATCACTAATCATACTTTCTTTTCCCTAATGCATCACCGAATTAAACTTGAAAGAAAAAGAGAGAGTAAGCCGTGAGTGAGAGGAACGAG
Arahy.05	99046845	99047044	Intergenic	CCAGATGCTGACTAAATTGTTGTCCGGTTTCCATCTGGGCCTCAGCCTCTCTCCCCTTGCGAACAAAGAGTTCTGCAAGCCTACCATATGTTGCCTTCACCAGGGACACTACTGGGAGATTTCTGACCCCCTTGAGGATTGAGTTAACACACTCGGAGATGTTCGTCGTCATGTGACCGAATCTCCGCCCCTCATCACGA
Arahy.05	102150149	102150348	5050 bp downstream	AAAAATACACAAACTCATAGTAAAGTCCAGAAAAGTAAATTTTAAATAAAAACTAATAAAAATATAATAAAAACTAACTAAAACATACTAAAAGCATACTAAAAATATGCCAAAAAGCGTATAAATTATCCGCTCATCACAACACCAAACTTAAATTGTTGCTTGTCCCCAAGTAACTGAAAATCAAATAGGATAAAAAT
Arahy.06	323165	323364	758 bp upstream	CAAACTCCAAAACTATCTAACTAACATGTACATAATGCTGATTCCTAGCTAGCTGTGTATAAGAAACTATTATGAGCTCGACTCCCTTCTATCAATAATTATCATTTAATTATTCATTATTTATGTTTATTAACAATTAAAATAAAACAAAATAGATCTTCTATTAATAGTAATTTTGATAAATATTTTGACAATATGAA
Arahy.06	4125684	4125883	2068 bp downstream	GAAATAATCGTTCCTATAATTTTCACTTATCACACGCTTAGTTTGCTGCATCATTTGCCACATTTTTCCAAGAACCATAAAATCCTGGTAGAAAATCTTGAATTATGTTAGTTCTATGATTGTAAATTAAGGCATTTAGGTGAATGAGTATGACAGACTCTTGATTAGTTAGTAATTCAAATATCTTTTATGATTCTCGT
Arahy.06	5465895	5466094	Intergenic	CAGGCAGAATATGAAGCCTTGATTGCAGGATTAAAATTAGCAGAAGAAGTTGGCGCCGCAAAGGTGACGATCTACAGCGACTCACAAGTGGTGACTTCCCAAATAAGTGGGGAATATCAGGCAAAGGACCCCAATATGAAGAAATACTTGGAAAAAACCTTGGAACACCTAGGGCACTTTGCGGAAACCGAGGTCAAGCA
Arahy.06	12545214	12545413	Intergenic	CCCAACGCAAGTCTAATAATACACCCAAGATTGAATAAAATATACACCCAACTGTCTGTGCTGTATTCAAAATGTATGAATTACATGTACTAAAATATGAAGAAAAACATCAAATGAAATATACGCCCATAACCTGCGAATTTTTACAGCTTTTGTTCTATATGTATCTATATATGTGTCTATATGTAAATTGTGAATTA
Arahy.06	45174112	45174311	Intergenic	ATGATTTAATATAATTCCTTTGTTTTCCATTCAAACACGCTTGTTCTTATCTAAGATGTTCATTCGCGCTTAACTGTGGAGAAGGTGATGATCCGTGACACTCATCACCTTCCTCAACCCATGAACGTGTGCCTGACAACCACCTCCGTTCTACATCAGACTGAATGAATGTCTCTTAGATTCCCCAACAGAATCTTCGT
Arahy.06	85426125	85426324	Exon	GGGGAAAAAGAAAAAACCTAAAATGCCAGAAGCTCGAGCTAGCGAGATAGGGTCGAGGAGCCAACCGCGGGTGTCCTTAGCGACGGGGGAGGGGACGGAGGAGCTGAACCTAACAAGGTTGGCCATTCTATCGGCTTCGCGGGTTGATTCCGTTAGAGGCGACGGAAAGCGTTGAAGGCGGGCGGAGGAGGAAGAAGAGG
Arahy.06	103800542	103800741	3370 bp upstream	GAAAATAGTGAGAGACTTTGTTTGCTTGTTCAAGAGAATTCAAGGGACTAAGGAAATAGTGAAGTTCATTCTCGACTTTAAAAAGGAAAAACACTTTTTTATCATTCTCAGTATCAATTGGATCTTTGATGACAATTTATCTTGTGTTTGAATGGATCTTCAAGTTTGATTGTTCAAAAACTTATATGTTGTCAGTTCCT
Arahy.07	121415	121614	148 bp downstream	TTTGTTTAGGATAATACATAATAGTGACTAATTAATTACCTGTCACAATGTTAATTAACGGATGACATAAGTATCACTACATTACATGGTATAGTTAATATGTTTAGGATTTAATTTATGGGTATTGTTAGTAGAAAAAAAAATTATACACACCTTTATTGTATATTGTTAGTATATAAATAAAAATTGTTAAATTAATT
Arahy.07	7544845	7545044	1804 bp upstream	TTCTGTCTGGATTCAATCTGGATCACTAGATGAACATTGAACAACCAAAAGATTATATTATCGATCTGAGGCTCTACTTGCACTTACCGTGAAAAAAGTTTAAAAATTATTTTAAAGTTTGAATATAATTTAAGAATAAAATGACAAATAAATTTTTAAAGATTTATATTTTAGATAAATTAATTCTTAAAAATATATTA
Arahy.07	55698758	55698957	Intergenic	CCTCACCGGTAGTGTTTGCACTCTATTCGCTCAAGTGTTTAGGGTCGATTCTCTCAATTCTCTCCTAATCATGCTTTTTAAGATTTGTTTTTCTTCTAACAATCAACAAATATTTCATGCATGCATACATATATCATGAGGTCTTTTCATAGGTTGTAATGGGGCTAGGGTCAAGGTAGGATGCATATTTGGTTATGTGA
Arahy.08	1785488	1785687	4398 bp downstream	ATTATCTATGTGCCCTTGAGTTTTCAATATTTATATATAGTAGGAAACTCATTTTTAAAGGAAACTCAAAAACAAATATATAAAAGTTAGTTATGGAAGGAAAAGGAAGAACAAAAATAGTTAAATACATATAAACTTAGTTAAATTTTAAAGAGTGCCATCCAAGAATTAAACTGAACATTCAAAGAAGAGACAAAAAT
Arahy.08	2475695	2475894	Intergenic	GCGGTGAACGCCAGCAAGTAGTTCGTTTCACATTCTATTGGGCCTCCGAAGTGGATTTAGAACTTATTAAGTTTATCTTATTTTATCTTTGTAATATTTATTTTAAAATAATATCTTTTTGGTTAGCATTTATTATTAGGTTAGTATTTAAAGGAGAAGATTAATTAGGTTTAGGATCTTCTTCCTTCTGCAACTTTTTA
Arahy.08	2658949	2659148	Intergenic	TGATCAATCCAAGTTAAGAGCATAAAAATCTAATTTAAAATCCAACCAAGCATTTTATCAAACACTTGGAAGACATACAATAAAAGCATAGAAAAGTAATAAGTGAATGTAAAATCTAAGACCAATAATTGCAAGGAATCAATAACACAAATGAAGAGAGAAGCAATAAACATGAAATACCTCAAATTGCATTAAAAAGG
Arahy.08	6921619	6921818	Intron	ATCGTCGTGCCCGGGGATTATCCCTTGCCCATCTTCTTTTGTGAACGAAATAGTGGGGAGGTCGGTTGACTCTTCTCCGACTTGATAGACTCTTTTGAGATGTCTTTTGCGAGAGGATTTAGTGAGCCCCCCTCCCGCAAATCCTCTTGAGATCATATGGATATGTCTCTCTGGAGTCTGCGGCGGTGGGTCTCTTCTAT
Arahy.08	9865457	9865656	Intergenic	CTTATAAGACACACTAAACCTAAGAACACTACCACCCTTCAATTTACTTCTCTTGCAATATCTGGACCAACCCTTAGTGATAAATACCCCATTATGCCTCTCAGAATGCCATCTAAGTTTCATCACGTAAAATAAACCGCAATGCTGTTTAACCTTGACCTTATCAAGCTTAGACGGAAAAGCCTTCATTGCAAATTTTG
Arahy.08	12590700	12590899	Exon	GTTTCGCTCCCTGGGGACGTGGTGTATGGAGACGTTTTCGAATCCTTCTTTTGTTTCGCTTACTTTTTTGAGGTATTGTTGGAGCAGGGGGTCCCGGGTTTGGTAGCTCCCGTTGATTTGGGAGCATACCACCTCGGAATCGGTGTTAACTTCGAGTATCTTGGCGCCGACTTCCCGAGCTAGGTTTAGGCCTGCCAGAA
Arahy.08	34256985	34257184	Intergenic	GAGATGAAGTTGAAAGTATTCGGCTCTAATTCAGGTTTTGAATGTGCTGCCAATCGAAAAAGCCAAATCGAGTAAGAGTCTCGATTCGAAGAATAAGAAAGAGCTTTCGAATTGCTGTTCGAGTGTTGATGGAAGCGAAAAAGTTTGTGACTTTTATCACACGAGAAAAATATTGGAAATATCCACAATCACACAATGAG
Arahy.08	41996090	41996289	Intron	AGGTTGTGGCAATGGCCCCTGGGTAACTGATACCGAGAGATAAGACAGTGTTGACTTTCTTTTTGTACTGTTGCTGCTGTTTTTTCCATTTTTAGCTTAATTCCTACTTAATTTCACTGTTTCATTGGTATTATATTTTCCCTTTTATACTTATTCCCAATAACGTAGCAGAGATTTTTTCATTTGTCTAGTTACTATTG
Arahy.09	289745	289944	1302 bp downstream	AATTATGTTATTTGGTCATTTTGTGGGTTGTTGTTTTTCTTTGCTTGTCTTGTATGCTCTTATATATGTTGGTTCGAACTTTATCCCATTGTGGGATCTTACTGGAACTATTAAAAAATGAAAATCTCAGATTCACCATCTATATTGTCACCTATTATATCATTACCAATTTTCAATAACCACCCATCAAATTGCTTTGC
Arahy.09	664523	664722	Intergenic	GCCAACCCCCAGAACCTACAACTACATGAACCGGCCAGTAAATCCACCACAAACCTCTCTTGAATCATCCTATTTTTATGTGAAACCTCATACTTTAAATCCCCAGCCCACCTAGGTTGCCATTCCATGGACCTTCTACATATGATGTCTAACCTCTTTCTAGGCTTAGGCAGTATTTTTTCCATGAACTTAGCTCCCTT
Arahy.09	2506018	2506217	Exon	GAAGGACAATTAAATAGATAAACATAAGCATGGGTTTAGTAGTATCTACCTTAACTTCAATGGCACTAAATTCAAATCTAAAATCCCCTTTAACTGCAGCAACAAGTCAATGGGGACAAGCCACTGTAGCTGCAATGCAATAACTGAGGCCAACCCCTATGATCCTCCAAGTCCCTGCATCCAATCTAGATTTAGGCTTT
Arahy.09	33280127	33280326	2945 bp upstream	CACAATTAACACCTGAGGCAGAGGTACTTGGCTGGACTAAGGTTCTTTATGTCCTCCCGATAACATGTTTAAGGATTTAGTTGTCCATTTTAAAAGTGTTACAGGACCTGTTTGTATTTTTTAAATTTGCCTCATGACTTTATTGTCTTTCTTTATGTCAGGGTGAGGAGCATGACTCAACTACTCCAACCAACCAGAAT
Arahy.09	53521802	53522001	Intergenic	ACTACAATACACAGTTTCAGATTCAGTTGAAAAGTTATCAAAGTTGATAAAATGAATAAATGATAAATAACAAAATTAGATTTCAGATTTCAATTGCCAAGTTATCCACTGGTCCACTATCAAAATTGATAAACTCATAACTAACACAGCAACACTAACAAGTAACAACTACAAATTACAAGAAGCAGCTATTACAATCA
Arahy.09	66577882	66578081	Intron	GTTGTAATTCACTAGTTATTCCAGATGCTCGCCAAATCTGGAAAAAACCGGAGGTTATTTGTATTCCTCGAAAACCCCCGCCAACATCACCATTTAATATTTCTTGGCCCACTATTGGCCAAACCACTTGGGCACTAGGTCCAATGTGAGTTGGATCACTTAGCCATGCTTCATAATTGGAAAAACGAGCACCATGGAAA
Arahy.09	75623654	75623853	Intergenic	TTTGAAAACTCCCTGGGTCTTTAAGTTTTTGAGGCAGCTTCTTCTGTATGATGGCGCTGCATTCCTCAGTCAATACTATAGTTTCTTTTGCCTCATAGTTTCTCTTTTTGGTTATAAGCTCCTTTAAGAACTTGGCATAGAGTGGCATTTGTTCTAATGCCTCAGCAAATGGTATGTTGATTTGGAGCCTCTTGAAGATC
Arahy.09	95487671	95487870	5398 up downstream	TGAGCCTATTTTACCCCATTTATTCCTTACTTTACCACATCACTAACTCTAAGCGAAAAATAATAATATCCTTAATTTGAATCCTTGGTTAGCTTAGACTAGTGAGAGTGTTCACGAATTAAGTGTGAGAAAATTGCGTTTGGAAACATTTGGTTTGAGAATTGGGTGTTGTATAGTCTTGAGAGAATATGAACAAGAAT
Arahy.09	100317608	100317807	Intergenic	AGTCATTATGGGGTAGACAAGTTCGCAGTAGCGGTTAGAAAACTTGCTTGAGTCTCTTGGAGGATTGTCCTTCTCTAATTCATCAATCTTGGCGGTGCTCCTTGCCTTCTTAAGGAGGGGCTTGGCCTTAGGTTCTTGATGCGCTTTGTTAGTGGTTGGTTTCTTCAGGGATTTTTGCTTGTCCTTCTTGATGACCATCC
Arahy.10	745623	745822	Exon	GCACAATTAGGAACTGGTGCCTGGGAGTACTATATTAAAAGTTAATCACTACAATATTTCCCCTTCTTCGCAGCCTCCGTTCGGTAACACCTCGTCTTCATCCGCGGCATACTCGTCTTTGATAAATAAACCAAGCCGCTCCAACGGGTTTTCAAGCTGAGGTTTCTCCAATGTCTCCTCCATTGCAACTTTATAGCCAT
Arahy.10	9856482	9856681	Intergenic	TTGGTCGCCGCGTCACCTCGCCCCTGCGTGGTGGTGACACGTTGGTCTGCCGCAGGGTCACCACGCCCCTGCGTGTTGACTGGGTATTCCACCACCCGATAAATCACCCCAGCCTCCAATATTCTCCCAAAATACCAATTGCTTTTCCATAATAAAAATAAATTCTGTTACAATTTATTGTAAATAAATTTTAGGAAGTA
Arahy.10	104031236	104031435	Intergenic	TCATGTCGGAATAGAATCCAGTGATTCTTTTGCGTCTGTCACTAACGCCCCACAATCGCGAGTTTGAAGCTCGTCACAGTCATTCAATCATTGAATCCTACTCAGAATACCACAGACAAGGTTTAGACCTTCCGGATTCTCTTGAATGCCGCCATCAATTCTAGCTTATACCACGAAGATTCCGATTAAGGGATCCAAGA
Arahy.11	994621	994820	Intergenic	TCGGACGGGAGGGGGTGGCAGAGAGGAAGCAGAGGAAGAAATTACAATAGGTTGAGAGGGAGTCCCAACGTTCCGAGGAGGAGGAGGGGGGGAGACAACCGTCCTAACACCTCCAGACCTGGCTCGAGACTTTGCCTTGGCTTCCTGAACCCTCTGGTAAGACTCTTGAGCGTTTTTCTTTGCCATCTCTGCAAAAACAA
Arahy.11	2456932	2457131	Exon	TTGTATCCTATCCAAATTCGGAAGATAGCCGAGCTCATCTGGTAGTGGACCAGTTAAGTTGTTTCCATTCAGAAGCCTACAAAACCAATAAAAAACTAAAATTTGAGAGAGAATTTGAATTATTTTTTTCTTCTATAATCTTATAGGAACCAGAATTCAAAACTGATTCACAGACAAGGATATTTATGTAACAAAGTGAT
Arahy.11	7549851	7550050	Intergenic	ATTTTAAAAATGATATGAAGTTTTGTGGTTATTGATTCTTGAGGTTAATGCTTCATTTTTAAGAAGTGATTTTCAAAAATAGCATCATTTTTTTCAAAGTAACCTAAACCAAAATTTTCAAACATAGATTTTTGACTGGCTAGCATTTTGTCTAAGTTGCTGGAACTTAGAGAAAACTATGTCAAACATTTTAAACATTT
Arahy.11	19656327	19656526	Intergenic	GAGTTCAGTGAGGATTGCAAACAAGCGTGTGATAAGCTGAAGACCGCCCTGACTCAAGCTCCAATTGTGAGAGGACCAGACTGGAGCCAGCCATTTGAAATCATGTGCGATGCTTCCAACCATGCAGTAGGAGCAGCGCTGGCTCAGCGTGAAGGTAAGGACCCTTTTGTAATTGCTTATGCGTCTAAGACTTTAGACGC
Arahy.11	65485231	65485430	3768 bp downstream	AAAGAGTCCTCTTCACGAAGAAGAAGAGAACCCCCCCACTCAGGCTCGCCATACTCGCGGTACAGTCATTGACTTTCATCTTCATCCTGTTGCTGAACCTAGACTCTCCAATTCTATTGCTTACAAGTCCTTTTATGTTGATTTTCTTGATGAGTCTTATGATCGTCGCCGCTTTCAATCTCTCATGAACTATCTGTTTT
Arahy.11	75689546	75689745	Intergenic	CAACCTTGATTAAAGACCTCATGATTTTTGTGTGCCTATATTCTATAATTGTTGATTGGTTAGATGAAGAACAAAGTTATAGAAAGTAAGAATAAAAAGAAGAATAGAGTGATTAACCCAATAAACACTGAGTGACTAGAGAGTAAACACAAAATCCAGTAAGGGTTCAATAGCTCATCAACATATATCTATGCTTAAAT
Arahy.11	98156987	98157186	Intergenic	GGTTTAGTTGTTCATAGCTCTGGAAAATAAAAACCAAGATGGAGAATACATGATGAAAGTAAAACTAGAAGTGCAGAGAAAGTAAAATACAGAGAGTAGTTCTATGCCAAAAGCTCCCTAAAGTTTTCAACTCCCTAAACTAATTCAAACCTACTCCTATATATACTACTCTTCTAATCTTCTAGTTGGCTCTTCAAGTC
Arahy.11	110068769	110068968	201 bp upstream	AACATTTCAGGGGGACATTTTTTGATCAAGGCCTTGTATCTCTTCCATGCCTCATAGAGGGACTCTCCATCCATATGTGTGAAGGTTTGCACTTCTGTCTTCAATCTAATGATCTTCTGAGGTGGGTAGAATTTGGCTAGGAATTTGCTCACTAAGTCTTCCCAATTATTAATGCTTTCTTTGGGAAATGTCTCTAGCCA
Arahy.11	126548456	126548655	Intergenic	CAGAAAGATTCGAAATAAACCTTCTAAGGTAATTTACCTTCCCTAGGAAGGACTGCACTTCTTTTTTCGATTTGGGTGCGGATAAAGCCACCATTGCATATGCTTTATTCTTATCGATTGCAATTCCTTTTTTATGAACAACAAAACCTAGGAAGTTTCTAGCCGACACCCCAAAAGCACATTTTAAAAGGTTCATTTTC
Arahy.12	9985465	9985664	Intergenic	CTTACCCTTCCCTCTGTCAGATCCAACTGAGTCCGCTTCATCGTTCTGTGTAGGTCAACAGGCTCCTCCCTCAGCCGTGTAGCTCCCGTGCACGAAGGTGAAGTAGAAGAGGTCGTCCGAGTTTTCTCCTTCTGCCGTGCATGTGTGTGACATCGTCGGCATCATCCCAATCCATCCGTCCCTATGTCATCCTTGGCAGC
Arahy.12	8845625	8845824	Exon	CTTCCCTCCAAGAAATAGAAATCTCATGGTGTTCATCTGTTGTATCCTTGGGGGGCAATTGTTTACCCAAATCTTTGCAAAAGCTCCAAATCTCTAATTGCCGCCAAATTGAATTACTCCAGCAACAACACAAGTATGATTTGGTAGATCTACAAATATATCAAAGTTGTGATTCACTGACCTCATTGTCGTTGGATGCC
Arahy.13	125380	125579	1057 bp upstream	TGAATTCATTTCTGAAGGTTTTTAATATAATTTAAAATTGTATTTCGAATTAAAGGCTTTAAAATTTTACAATAGGTTAAAAATTAGCTATAGTTTCATGAGGCCTTAAAACTGTCACTAATTCAAAGAAAACCTCAACAAAAATAAAAATTTGAAAAACTAATTCAGATGAAATTTAAACGACTATTTTAACCATTTAC
Arahy.13	845215	845414	Intergenic	CACGCGTTTTTAGAGGAAAACGTTCTACATTCAAAAGCTCTACGTAGAAAGGAATCGACAAAATTGCTCGAGTTCGGCTTCGCTGTAAAGAAGTTCGAAGTCAAAAAACTCGACTTCAAAGCAGAAGACCAAGCTCAAGCAGGGGCACTGTTCATACCCTAGGTCGAGCTATCCGACCTGGGATGATCGACGACAAAGCG
Arahy.13	4561426	4561625	Exon	CCCACTCGCTTAGCAAGTCCGAGCATGTTCAGTGTTCCAATCACATTTGTCTTTATGGTCTGCAAAGTTATTCCATCAACTATCAGATAGTTTAACAAAAACTTACTTAACAGATAGAACAATTTACCATTGACAGTGACAAATGGAAAGATTTTTGTAAAGAAATAGATCAGACTCTAAAAAATCCTACCTTTACAGGA
Arahy.13	6452312	6452511	Intron	CCATGTAATCTAAATTTTTTTTTATGGCATTATCAAAGGGGATTATTAGATTCATAAGAAACTCTTTTATAATTCTCTATCTTGAGTCGAGACTTTTAAGACTGATCTAAAAAGAGACATTCAGGCAACTTCTTTAACTAGAACTTCCTTTCCATTATTGAAGAGTGGTGATATTTTTCAATGTTGCAGCTTCTTAATCA
Arahy.13	12058690	12058889	Intergenic	CGGGTGGCACTTTTTCCCATCTCCATAGGTTGTTCTTCTGATTGACAGAGCTTTTTATTTCCAGCTACTATTTTCCTCCCCTCCATATCCTCCGTGCTTCTTTTAGATCCGGCAAAGGAACTTTGTTTTTGATTTTTCCTCGCCATTTGTTTCAATTTCTGCCTCCCTCCAATTTCAACATTCTCCTTATTTCTTCTGCT
Arahy.13	33980124	33980323	Intergenic	TCCGACTTGCATACGAAATGGAAGCAGTAATCCCCATAAAAATAGCTGAAGAATCACCTAGAGTTCAATTTTACAACGAAAGAGCTAACACCCAGACTCAAAAAGAAGAGCTCGACCTCTTATCTAAAGTCTGAGAAAGAGCTCAGATTAAGGAGGAAGCACTAAAGCAAAGGATTGATCTAAGGTACAATAAAAAGGTG
Arahy.13	56903560	56903759	1188 bp downstream	TAAAAGTAGTAAGTTTTTGTTGCAAATCCAAGACCTTAAACAAAAAATTGAGGAGGAAAAAAAATAAAGGTAGTAACAAACACAATTCAAGTTATGAGGATGGAGGAGGGGTTAGCGGAGGCTTATTTGAAAGAAGAGAGGTATTGGCCAGAAAAAACAAGAGTGTAGTGGCTCAAATTGGGTGACCAAAATACCAATCT
Arahy.13	77898568	77898767	Intergenic	GGTTCATGGTAGGAAGGTGGTTCATCTTGATAATGATAAGGAGATGGTGTATATTGAGGTGGTGGTTCATGAGAGTAGTTGTGTTGGAATGGGGGTAGTTCTGTGTATGGTTCATTTGGCTCATAAGGTGGTTGGTATGGTGGATACTGGTTAGGGTCATGTGGAGGTGAATGGTGGAAAGGGGCTTGTGAGTATGGTGA
Arahy.13	99693553	99693752	3'-UTR	TTCAATTCTCCACCCAAGATCCAAGACAAGAAAAGTAAAGAGTGCTGGGAAAGAACAAGGAAGAAAAGAGATCAATTCTCCTCCCAAATTCTCTTGAATGAAAACAACAATGCTAAGAAATGTAAAAGTGAGCTCTAAGCAAACCGAAAAGAAAGCTATTCTGAAAACTAAAAAGGGAAGCTCTCTAAAAACTTAAATCC
Arahy.13	109925606	109925805	Intergenic	GCTATTGGCTCCTGACTTTGACACCTCAGCTGTTAGCGTCTTCAAAACCATCAAGGATGGAAAAATTGTCGACATCCCGAAGAAGTGATTTGGTCTTGCCTTTGTACTTCATTTTTTATAATATGTAGATTTTATATGCTTTTGGCTAGTTTGACTACCGTTATGTGTAAGAAGATAGTTATGGTGAACTTGGTTGCCGT
Arahy.14	5548945	5549144	3737 bp downstream	GGCGATGGGATCGCACGGAGGTAAGGTTGGCGAAGGCTGTGGGACACAGCGGTGTGATTAGTGTTAGTTAGAATCCCCTAAGTGTAGATAACACTGGTTTATGGTTTAAGTTCTCTTATTTATTTTGTTCTAAGCTTGAATATCAGTATGTGATGTGAAGTTCTAGGATTGTCTTCGGCGTCCTGGAGCATTACATCTTA
Arahy.14	8546851	8547050	Intergenic	TACTTTCATCCATACCTAAACATTACCAGCAATCCAACCCAATAATCTCAACTCTCAAGTTCACAACAAACAACATCCAAAATTATTCACAATTATTTAGCAAACAACAAAATCCAGTTCAGTAAACAAAGCAAAATCAGTTCAGTTTCAGTAATCAGTTCAGTTTCAGTAATCAGTTCAAAGAAAAATAAAATAACTAA
Arahy.14	88226702	88226901	7555 bp downstream	AGCCACTAAAAGAACATACCCTTTACATTCACTCCTATTGTTGGTAATTCTCATAGAATCTAGGTGTAAAGCATGAGAAACTACTGATCTAGTACAATATTATCAGAAGAAAAGATAATAGTTTTATCAAAACAATCATGAAGAATATGATTCTTAGATAACCAATCAAGCCCGAAGATAATGTCTAAACCAAACAAAGG
Arahy.14	112947156	112947355	Intergenic	GATTTACTATCCTTTTGCGTCTGTCACTAACGCCCTGCAATCGCGAGTTTGGAGCTCGTCACAGTCATTCATTCATTGAATCCTACTCGGAATACCACAGACAAGGTTTAGACCTTCCGGATTCTCTTGAATGCCGCCATCATTCTAGCTTACGCCACGAAGATTCTGATTAAGAGATCTAAGAGATACTCATTCAATCG
Arahy.15	2563236	2563435	3'-UTR	CAAAGCAGCTTTTGAAAAATAGCCTAGAAGATGCAAGAACCATATGAATTAATTAATGAATAATCTGTATTATGAATCAATTATTTCAATAAAATAAAATAGATTAACAGCTTTAAACAAATTAAGCTCACTCACCAGAATAAACAAGGTTGGAAGAAGGCCACTTATCCATTGTTTGATGCACAAAAGCTCCATCCATT
Arahy.15	5230892	5231091	1589 bp downstream	GCAAAGTAACTTCTTCAGCCAGGATCTTCAAAGCTGGATGGAGGAGAATCTGAACTTGGTAGCTCGAAAATTTAATGGGATCTCTTGGCCCATGTACTTCATCACTGTGTGCAACACTGCATGGAGAAATAGGAATGATTTGATATTCAATTATGAAAACAGCCCTGATAATAGTATTGACTACTCAGCGCAGATCCTAG
Arahy.15	14269123	14269322	Intergenic	CAGGTGACGCATAAAAAATTAATCATTTTATGCTTACTATGTTACTCCTCCCTACCAAAAATTGCAGCTCTGTGTCTGGTATCTCTTCTCAATGATTAATTTTTGTTGTCTCCTTTTCTCATTAAGTTACAAATATAAGCGAAAGATTATTTTCTTTAAAAAGAATTCTTGTCAAATCATACCATTATTTTTTGATGACC
Arahy.15	38560282	38560481	Intergenic	AGGAAAGGTCTTCGGTTACCTTTTGAAGGACAACTAGACGGTGCAGAACGTCCTTAAGGATGGGATGAGGAGCGAGGAGGTGAAGAAATTGGAGGTTCTTCGTCACTCATAGGTTTCTTTCCTTTTGCCCTAGAAGTTCCAGCTTCAGTCGGCACCGAGGATGGACACGAGAGGTGTTTTTGGTTCGTGCCATAGGTTCG
Arahy.15	50492464	50492663	Intron	CTTGCACTTTAAGCTTCAGTTATTTATATTTCTTGCAATCTAAGTTTCTGCAATTTACCTTACTTGCTCTTTAAGATTCAACACTTTTACTTTCCTGCTCTTTAATTTACTGCAATTTCCCCTTCCCCCTTTACAATTCATGCAATGTAGTTTCTGCAAATTACAAATCTCTCAACCAAATCTTGATTCGCTTGACTAAA
Arahy.15	65078126	65078325	Intergenic	ACCCAATAATAGAGATAAGAAAATAAATGAAGTATGGTTGGGTTAATGCCAAATGAAAAGGGTCTCATTTACATGGTAGCTACAACATGTAAGTGAGAAAACAATAGAAGCCATGGCATACCAGTGGTGCAGAATATGCAATAATGGGAAAGAGAGTGGGGAAGGAAAGATAATATAAATTAAAAATCAATACAAAAGTA
Arahy.15	87658839	87659039	Intron	AACATGAACTATAGCTAAAAGAATACACAACCTGTGAGATTTGAGCTTAATTACATGGTTACACTATTTAACCATAATATTTTATTCTTGTGGATTTTCTTCTCTATGATTGTAATCTATAGTTTGTTCCATTCTATAAATCCACTATTTAGTGTATTTACATGCATGCATATGATTGAGGCCATCATTTGTTATTAGCT
Arahy.15	112357028	112357227	Intergenic	GCATAGAACTGGCGTTCAACGCCCTTTTACGTCGTATAAACTTGGCCAAAGTATGGACTATTATATATTGCTGGAAAGCCCTGGATGTCTACTTTCCAACGCAATTGGAAGCGCGCCATTTTGAGTTCTGTAGCTCCAGAAAATCCACTTTGAGTGCAGGGAGGTCAGAATCCAACAGCATCAGCAGTCCTTCTTCTACC
Arahy.15	140928701	140928900	Intergenic	TCTCCTTCGCGCGGTCGCGTGAGCCATGCGACCGCGTCACCTCTAGCTGGTTATCTCCTCAAATTCTTGTGTTTCTTCCATTTTTGCTAGCTTCCTTTCCAATCTCCAACTCATTCATGCCCTATAAAGTCTGAGACACTTAACACACAGATTACGGCATCGAATGGAATAGTAGAGGAGAATTAAAATTGAGTAATTAA
Arahy.16	4523189	4523388	Intergenic	ACGAAGATGATGGACGAGCTGAACGATCACCTCGGACACCAGAAAGACACGTCCACATGATACACGGCGGATTCGCAAGAGGTGGGATCTCCAAATCATCCCGAAAGAGATATCTAAAAGAAGTATATCACGTCGAGGGAAAGGAGGAAGCACTCAACATCCCGGCGATAACATTCACTAAAGAGGACGCATCCGGCATC
Arahy.16	12463894	12464093	3759 bp downstream	TTAATTGGAATGCATCATCCTTGATGCATTTAGATCCTCGATTAGGGCAATGTGAACTAGAAGTTCAAAAGATTATACATTTGCAAATAATAGCAAATGAATTGCCTGATGCATTTTCCGATACAAAGAGGATAACTAAATCTTATATACCAGCGAAAAATGCTCCAATTCGAATTGATGTCCCAGTAGGACAAGTAGCC
Arahy.16	39802347	39802546	Intergenic	GATTTTATCTATAGGGCACCCCAATTGATTGAAAAAAACTTTTTTTTAGAATTTGTTTGAATTATATAATTTGTGGAACATGATTTTTGAGCTAAGAACACAAGCATGTGATATTTTAGTCTGATTGTGTAGTTACATCATACATAACCACTTATTTTCATTCTTGTGTGCATTATTCTCTTCCTATGATTATAATCTTT
Arahy.16	69509734	69509933	Exon	CTTTGAACTGAGATCTTGAGGGTTGTGTGGCCTTTGAATCAGAAATTGAATTTCATCTCTTCTCATGACCAATTAGATCAAGAGATTGGCAATTGATCAAGTTAAGAGAAATCAAATCACCAAGAGATTGGGGTTTGGTTACTTATGATTTGCCAAGAAATTAATGATTGCATGATTGAAGAGGAGACGAGAATTGTTGA
Arahy.16	88102965	88103164	Intergenic	AGGAACTCAGAATCTAGATAGTGTTATTGATTCTCCTAGTTAAGTATGTTGATTCTTGAACACATCTACATTATGAGTCTTGGCCATGGCCCTAAGCACTTTATTTTCCAGTATTACCACCTACATAAATGCCACAGACACATAACTGGGTGAACCTTTTCAGATTGTGACTCAGCTTTGCTAGAGTCCCCAATTAGAGG
Arahy.16	95714322	95714521	7003 bp upstream	CAAAAATATGGTCTTAATAAAAATTTTCAAAGAAAAAGAAAATATCAATTTAGAAAAAGAAAATACTATCCAAACTGGAGAAAAAAAGGTATTTTAGAAAAAGAAATAACAATAAAAACAAAAGACAAAAAAGTGACTATTGCCCAAATAAAAAAGAAAATTGTAAGTGTTGGTATTGCCAAGAAGAAGGACACTACGCA
Arahy.16	102698411	102698610	Intergenic	TTATCTTGATATAATCTGTAAGTGGGATAGGAATTTTATTGATTATTGCTTGTAATATTATTTATATATATGTTTATGTATAAATATGGATGTACTCCTTATGAGTTGTTGTAAGTTGTATGGTATTTATGGATGTACGTTATCGAACGAAAGTATTTTTGGGAGCGGCATTGCGATTTAAAGTTTTAAACAGGCTCATA
Arahy.16	123806317	123806516	Intergenic	GATAGAGTCTCCAACCTTGAGATCTCCAAATCTTACGGCCAACTCTTGATTCCCCATTATCGTCTTCTCACCTTCAGGGTCTTTGTTTCGCAATTCCAACCAAGACTTCGCCTCGCTCCTTACCATGAAGCCCTTGTGCTCGCTCCCCTTGAAGCCAAACACTTGTCGATTGCATTCTTCCCATGACGTGTATATCCCGA
Arahy.17	2187025	2187224	Exon	GCAGCAAAGATGGCTGGTGTACTCAAACATTTATTGATCTGAGGCCTTATTGCATTGTCTGTTTCAGATTCTAAGAATAGGATTCTATGAGATTGTCAAATTAGATATGCCGCCATATGCTGTTGTAGATGAGGTATGTCTTTCTGTTCATTTGATCCCTTGTTTCCAGGTAAATAGATTGGGTTGATGTTGCTTGAAGC
Arahy.17	8145126	8145325	3122 bp downstream	GTATAAAAAAGTTATATTGATAATTACAAAATTACGCAAAATTACATTTTTTAAATAATTGAATCTTGATTCTAATTGTTGATCACAACATTAGTATTCTCTCTAAATTATATGAAATAAATATTTGAATAAAGTGAAAAAAAATATAAATTAAAAAGATAAGCGATAAAGATTTTGAAATTAATAAAAGATAAAAAAGC
Arahy.17	9958027	9958226	Intergenic	CTTAAAGCCATGATCTTCCTTCGTCATTATCTTGATGAATGATTGAAAATGAATGAGTAAAGTATCGTTTTCGTCCCCAACGTTTGGAATAAGTCTCAAAGTTATCCCTAACATTTGAATCGTCCTATTTAAGTCCCTAACATTTTAAAATTGACTCAATGTTGTCCTGCCGTTAGGAATCTGTTAACGAAATTGACAGT
Arahy.17	15607251	15607450	Exon	AATGCTCTCACTCATCAGCAGAATGGAAAGTCTTCGGAAAGTTGTGGAAGGGTCATTGTAGAACATTGCAATATCATTAGATCAGGATTTTGGTTGGAACACCCAAGAATACTTGAAGAGAAGCAATAGGTATAATGTTCACTCGGAAAATTAAATTTGATTACTTGTCTTTGGCAATTTTTTTTGCTATGGCGAATTTA
Arahy.17	38069217	38069416	3'-UTR	TATATTTAAGTGACACAACTTGTATGCATAACAAGAATTCAGTGTTGGATGTTATGGTATTCAGATTGAATATTGTTTCCAAAACACTTGAAGAAAGGGTCACAAATCAAAAGGAACCATCTCTGAATGCACCCAAGCATGTTTTCGTTTTGCTAGATGATATTTTCTATTTTATCTGTATGCTTTAGGTGGCAACTATT
Arahy.17	54891036	54891235	Intergenic	CCGGCTAAGATCTGCCTCACCAATTTAAAAAGGGTTGTCACAAATTTTAGAAATAAAATACTGGGAGTATGAGTCCCAGGTCGTCTCCCAACGAGATTCAGGAAAGAGTGCTATTTTATTAACTAGGGGTTTTTAGAAAAAAATTAAGTTTTGATAACGAGTAATTAAAATGATTAAAAATTAAATAAATAAAAATAAAC
Arahy.17	77803691	77803890	5000 bp downstream	GTATAATAAAATGGAGGACCTTGCCGAAGATGAGGCCATTACAGCTCTTCTTTAGGTGTACTCCTCGGGATAGCGTCATTTAAAGAGCGAGGGTCTGCACGACTTAAAAAAACGAGAAAAAAACTAGAAAATATCGGAGGAGCCTACCGAAGATGACGCCATTCTGGCTCGCCTTTAGGTGTCCTTCTCGGGACAGCGTC
Arahy.17	89360531	89360730	Intergenic	CCCCCCTTCACGTCTAACTTCACAATTGTGAAGTTAGGCGCCAATGTTATGATTCCCAAGTGGTCCCCATTCGCTCCTCAAGGCCTGCACGAGATATTAATTGATTTTTGTTTAAACTTTTATTTAATTCATAAATAGGAAAAGATATTATTTAGTTTTAGAAAATATATTTCACATTAATTAGGATTAGATATAAAAAG
Arahy.17	97801056	97801255	Intergenic	TGTGTCCGCACAAGGGTGTGCGCTCGCACATATCAGGAATCATGAAATTCTGCAACTTTGCAAAATTTCAGATTTTTAACTCCAATTTTGAATGATCATAACTTCCTCTACAAAATTCCAAATCTTTCAAACATTATATCGTTTCAAAGTGTTTACAATAAATTTTAATTCTAAGCCAATTTCAACCAATTTTGAAAACC
Arahy.17	110902436	110902635	Intergenic	TTGATTTGGGCCTGAACGTGAGGTCCAGATCCCTCTATGTGGCAGCGTTCGACTTGTTTAGTGCCGAGGTGCCGCCTCTCCGAGTTCCTCATGAGGAGATGGGGGGTGGTACCTGCAAGAGACTTCGATGCTTAAGTTAACAAGGGCTTTAGGTAGGTTTTTAGTAGATTAAAACGTGAGTTATACCTGGGGGTGCCAGT
Arahy.18	4128792	4128991	2300 bp upstream	CAGAGTGAATGAGATCAAAAGGAGAGCAAGCAAGAGATGAATTATTGTGAAAAGATAAAGCAGGTTGTTTGGCAGTTTGGCAAGAAATGCAGTCAAAAGATTCATTCGGAACCTGACCTAAAACACCCTGAGATACAAGAGGACGCAGTTTTCCTAAGGAGGTGTGGGCAAGACGTTGATGCCATAAGTGAAGGGTAGAG
Arahy.18	8470364	8470563	627 bp downstream	TGACAAACATAATCAACACGATAATTGATAAACCAAAAAATCGTACTAAATATGACCGCTTAAAAATCCAAGAACGAGAACCACTTGCATAAACAACTAACATAAGAAACCAGCATAAACCACTGACATGAAAGATCTAACATAAAACCACCACAACTAAACCGCTAACATAAACCACTAACATAAACCGTTAACGTAAA
Arahy.18	19823601	19823800	Intergenic	GCTGGTTAGTTGTATCGAAGTTGTGACAAATTATGAATTGAGATTAGAGCACCAAGTTTTTGGAGCCATTACAAGAGATCACAATTTCGTGCACCAAGTTTTTGTGATGAGCGGATATTTTATACGCTTTTTGGGGTTAATTTCACATAGATTTTAGCATATTTTAGTTAGTTTTTAGTTTATTCTCATTATTTTCTAGG
Arahy.18	82167094	82167293	Intergenic	CTGGCCAAATTCTTTCCACCTCAAAAGATGAGCAAGCTTAGAGTGGAAATCCAAACCTTCAGACAGAAGGAAGGTGAGTCCCTCTATGAAGCTTGGGAAAGATATAAGCAATTAATCAAAAGGTGTCCTACTGACATGCTTCCAGAATAGAGCATCATATGTATATTCTATGATGGTCTGTCTGAGTTGTCAAAAATGTC
Arahy.18	96389701	96389900	7903 bp upstream	TTTCCTCCTCCACTTCAAATATCATAAATGTCACGTGAGGAACTGCCATTGTTGTCTTTCAGCTCTGTATTTGTATTATGCTTCACTAAACACTCAGATATTACTTCTCGTTCATAGACAACAGCGTAATGCAGTGGTGTTTGTTTATCATTATCCTTATAAAATTACAAAACACATGACAATATAAGCAAAATTTCAAC
Arahy.18	110157084	110157283	Intergenic	TCAGAAAGGTATGTGTGCTTTATCCTTATTGAGTTATGGTAATGCTTCAATAATTTCTTTCTTTGCCTTTTTAAATAGGAATTTATTGTGTGCTTTAATTATATTATTAATTTTTGAAGCATGAATTTGTGATTATGGTATGTAAGCATAATGCATTGTTGCCTTTAACTTTTGTGCAGATTTTGTTGTTGGCTTTTGAG
Arahy.19	8513326	8513525	Intron	ATAGGAGGGCCTAAAGGAATAAAATCCTGGCCTAAGCTGCTAAACCAAGCTGTCCCTAACCATGTGCTTGTGGCGTGAAGGTGTCAAGTGAAAACTTGAGACTGAGCGGTTAAAGTCAAGGTCCAGAGCAAAAAAAAAAAGAGTGTGCTTAAGAACCCTGGACACCTCTAATTGGGGACTTTAGCAAAGCTGAGTCACAA
Arahy.19	42307426	42307625	Intergenic	ACTGAGCGGTTAAAGTCAAGGTCCAAAGCAAAAAAAAGAGTGTGCTTAAGAACCCTGGACACCTCTAATTGGGGACTTTAGCAAAGCTGAGTCACAATCTGAAAAGGTTCACCCAATTATGTGTCTGTGGCATTTATGTATCCGGTGGTAATACTGGAAAACAAAGTGCTTAGGGCCACGGCCAAGACTCATAAGGAAGC
Arahy.19	68901242	68901441	Exon	TTGTCGTCTGAAGCAAGCTATGGTCATCTTGCAAATCTCAGTCAGGCGGATTCAAATGGTGATGGAGATTTGTTAATTAAAATATAATTAAAATATAAAAAAGGATAGAAATACTTATGTAATTCATTGATGAAAATTTCAGATAAGCATATGGAGATGCTTTTGTTCCCTCTGAACCTCTACTTTCCTACTGTCTTCAT
Arahy.19	75648102	75648301	Intergenic	GATTTCCCCACCCTGTATTAAGCAATGCACCATAGTAGCTCGATTGATGTTTACCTCTGAATTATTTGCAGCTGGTAGAATGGACCTCCTCACAAATTCAAACCACCCCTTGGCTTCAGGGCTCAGGTCTCCTCTCTTGATAAACTTGGGTCTCCCATCTGTGTACCTCTCCCAGTCAGCTGCTATAACACAGATGTCTG
Arahy.19	88367479	88367678	Intron	TCAGGAACAGGCCAACTACATTGGAAATTCACCCGGGCAGCACCATGACCCATACTCCAAAACATATAATCCTGGTTGGAGGAACCACCCAAACTTTGGGTGGGGAAATCAACAGGATCAAGGCCAAGATCAGAGACGCCACAACCCCAGTAACAATGCAACTCACCAACATTCCACACAGAGATCATATCAGCACCCAC
Arahy.19	102356012	102356211	Intergenic	CGGAAGGAGAATTAAATTGAAAGCTTAAGAAAGGATTTTGAATTAAAGAGTTTTGATATGAACAGTAATGGAAAATATAGTACAGCAATTTAGAACAATTTCAACTTGAAACAAAAGAAATTAGTTTATCTTTTTCAAAGGAAAATATTTAAACCCAACATTTTTCAAAGGTACTAAACTTAGTATAAATAATACGTTAT
Arahy.19	132549345	132549544	Intron	TGTTACTTTTTGTGATTCTAATTTAATTTCCAGTTCTGTGATAGATAATGATTTAGATTGTGAAGAAGCTGGAACAAGTAAAGAAAATCACAAGTCTGCTCAAAATCAAGAATCTGCCAGTCCAGTTTTGTCTCGTCAGATTGGAGGATACATTTCCATTTTGTCTTCTGAGCCAGCACAAGAAACTGAAACAGTGAGAC
Arahy.19	145025764	145025963	Intergenic	TCGTTTAATCGTTGATTTTAATTAATATATATTATATATATTTTTTATAATTTAAATCAACAATTAAAATAATTGGAACACCAATATTTTTAATACACTTAAAATTTTTCCTATAATTTAACGTCACGTGGTACTCTCAAAGTGTACATGACAATCTCATTCTTACATGATACATATCAAACATTTCCATCCCTGTCTAT
Arahy.20	7401278	7401477	Intergenic	TAATTTGGGGAGAGAGGCTTCCCCACACTTAGACAATGCAAGGTCTACTTCCTTATGCTCTTCTTTGTATATTTCCACCTCTTGACGAATTTCTTCACTTTCAACCTCATCCTCTTTGTTACGTGGCTTGGTGTTATCTTCAAGAACTTCATCTTGTTTAATGAGAGGCGATTCAATTTTGGATAGAAATTCATTGATGA
Arahy.20	15905134	15905333	Intron	TCAGTTTGCATGCACTTTTCCTCTTCACCTAATGAATGCATATTTTTTAAGACATGAAAGGCTAGTTGCTTATCATGCACTCTAAGTAATAATTCACCCACTTCTACATCAATTAGAGCTCTCCCAGTGGCTAGGAATGGTCTTCCTAGGATTATGGAGGCATTTTCATCCTCTCCTATGTCAAGAATCACAAAATCAGC
Arahy.20	78801256	78801455	Intergenic	CTCTTTCCCAAGACAACTACTCAATGGAATTAGATCGAGAAGCTTTCTAACAAAATTCAAGAGAAAAGATTGAAGAAGAAGATAAACTATTATTGATTCATTGAATTACAATAGAGCTCCCTAACCCAATGAAAGGGGGTTTAGTGAATCATAGCTCTGAATTCAATTACAAAGAAAAAGAAACTAGCTAAAAGTGAAAG
Arahy.20	110920630	110920829	Intergenic	AGAATGATGGCGGCATTCAAGAGAATCCGGAAGGTCTAAACCTTGTCTGTGGTATTCTGAGTAGGATTCAATGATTGAATAACTGTGACGAGCTTCAAACTCGCGAGTGCTGAGCGTTAGTGACAGACGCAAAAGGAGGGTGAATCCTATTCCAGCATGATCGGGAACCGACAGATGAATAGCCGTGCCGTGACAGGGTG
