# Supplementary material for: Identification and characterization of transposable element AhMITE1 in the genomes of cultivated and two wild peanuts
Source: BMC Genomics. 2022 Jul 11;23:500. doi: 10.1186/s12864-022-08732-0 (PMC9277781; doi:10.1186/s12864-022-08732-0)
Supplement: Supplementary file 16 — Additional file 16: Supplementary table 6. [file 12864_2022_8732_MOESM16_ESM.xlsx]

## Sheet: Sheet1
Supplementary Table 6. Sequences of 100 bp upstream and downstream of AuMITE1 insertion sites and 14 sequences randomly selected from the A. duranensis genome.
Sequences of 100 bp upstream and downstream of AuMITE1 insertion sites in the A. duranensis genome.
ID	Chr.	5'-sequences	3'-sequences
AuMITE1_1	Aradu.A01	CTTTCATATCTTTTCTTCTTAGCTTCCATAGTCAATATAATGCTAGCAATGGGCTGGTCAAACCTCTTTCGCTTTGAATTTCTTATAGCTTTTTCTTTAG	TTTCTTTAGCACTTCTTTTCAGTTCTGTAATGTTTCCTTATAACTTTCTTATAGTTGGAAATTCGGGTTGGGTTAGGTTAGGTTAGTAGGGGTAGTTTGA
AuMITE1_2	Aradu.A01	GAAAATGATGCCATATATGCCTATAAATAGAGAATCATATATAGAAGATTGAAAATGATATCCATATATGTCTATAAATAGAAAACTATATATAAAATAA	ATAAAATAATACACATATTTATATATTATCTTTATAGTAAAGAAATATTATAATATTAATAAATACTAATAATAGTATTTTTTATTTATACTTTATTTTA
AuMITE1_3	Aradu.A02	CGTGAAGTCTTCTACATACTAGCTGTTTGACCTTTATATAGAGCTCCAATAATATGATGGTATTCATAGATATTAAGTGGCAAACTGGCAATAATAAATT	TAATAAATTATGTTACGTACTCATATAGCAATATGAAGTCGATATTCATCCGCCTGTGAAAAAAAAAAAGAAAAAAAAAAGAAAAGAGAGAGAAGAGGCT
AuMITE1_4	Aradu.A03	TTGAATAAATAAAGAAATGAGCTCCTCAAGTCATTTATTAGTTCATTATGACAATAATAATGAGTTAGAGTTTAACAGTTAAATTATACTTTAAAAGTTA	TAAAAGTTAATAAAGACCTAGAAATTATAGAAGGAATTATACCTTATACTTCTCTTGTTCTGATTAGTAAAAAAATATTACTTCATACATTTGGGTCATC
AuMITE1_5	Aradu.A04	TTTTCACATTCATAGAACCATGTTTGGTTGAACCTTGCACCTACCATATATATTACACCTCATTAGGTCTACACCTATTTCATATAATGCAACCAAATAT	ACCAAATAATACACATATTTACAACAATAATACAAACAAATTTAAAAGGTGCATTGAAAGAAAACGATACAAAGTATATATATTTGGCCATATCAAATTC
AuMITE1_6	Aradu.A05	TTATGTTAGACCAACTTGGTTAACAAAAGACGAATAATTGCGAATTTCCAAATTTGATTATAATGGTAGCTGATTGAATTCTGTTGGAGGTTAAATGAGT	TAAATGAGTTGTTTGATATAGTTGCATTTAATAATTGGTTGACATAGTTTACTGCCATAACTAATGTTTTAACCAACCGAAATTATGGAATCCAATTTAT
AuMITE1_7	Aradu.A06	AAAAAATCGAGTACTTTATTTATAATATATTAAAAGAGAGGGCAAAGTACGTAAATAAATAAATTGATCAAACTCTTTACTCAAATACACAAAATTGATA	AAATTGATATTCCTTATTTGATTGTGCAATTTGACACTTTTATGTAAACCGTGGGAAGCTACCATGGTTTACAATTTTAACATAAACCGTGGCAACCTAC
AuMITE1_8	Aradu.A06	GTGTATTTTTCTTTTAAACATGATTTTGTTTTCGTCGACAATTTCTTCGTCTTTAACTTTGTCTTCAAACTTTTTATTCTGCACGCTTCTTTTTTAACAA	TTTTAACAATGTTGTCATTGTCTTTTTTTTCTCCTCTTCTCTTATTTGATTTCTTTTCTTCTTTTTCATCCTCATTCTCTTCGTTATTATCATTGTCGAT
AuMITE1_9	Aradu.A07	AGCATAAGCATGGTAACTAAGTTTATTCACATATATGTAACAATATATTCTAGGTCTAGAAGTATGTGTAACAGTAATTCAGATACTGGTATATATAGTA	TATATAGTATTCTAGTCTAGTCAAGGAGCATTGTAGTATCCACCTATATAGTATTCTAGTCTAGTCAAGGAGCATGATGATATGATTCTTTGTATTTTGG
AuMITE1_10	Aradu.A07	TTAATGGATACTTATGAAGGTGTTCTTTTTCCGTCTTTCACTCCGCCTTTAAAAAATGTCATCTGTTTTTTCTTTATTTTTGTTGCAAGTATTCATTTAT	TTCATTTATTATCTCCTCATAAAATGCAGATATCTACAGGTATCTTTGGATATTTTTTAAAAATTTTTTAAAAAATAAACAAAAAAATATAATATAATAA
AuMITE1_11	Aradu.A09	TTATCATATTAATCATTAATTAAAATTATTAGTATGGTATTATTTAATATGCTATATCAATAAATTCTGACGTCGTTAATTAAAAAAATAAAAAATACAA	AAAATACAAATGTGACTATCTTACAAATTTTGAAGGGCAAAACACCAAAATAAACCAATAGGAGAATTTTATTACCCAAATCAGCTAAAACTAAAATTTT
AuMITE1_12	Aradu.A10	TCAGACCTTTGTATGGAGCCTTCAGAGTTCAACTTGGTTGATGCCTCTCTGAAATCATAGAATTACAAAACCAATTAAAACAAACAATGATATTTCAGAA	ATTTCAGAATTGAAAGTGAAAAATTAAAGGAGAAGAAGGGAGTGTTTGAGGGTGTTACTTACTGGTGGAAGAAATCGAAAGCTTCATCAAGAACATCGTC
AuMITE1_13	Aradu.A10	TCAGACCTTTGTATGGAGCCTTTAGAATTCAACATGGTTGATGCCTCTCTGAAATCATAGAATTACAAAACCAATTAAAACAAACAATGATATTTCAGAA	TTTTAACAATGTTGTCATTGTCTTTTTTTTCTCCTCTTCTCTTATTTGATTTCTTTTCTTCTTTTTCATCCTCATTCTCTTCGTTATTATCATTGTCGAT
AuMITE1_14	Aradu.A10	ACAAATAAAACCTTCACAATACTAATTTTCGTTATTATTTAATAAATTTCTTAACATGAGGAATTTATTGTTCGAAAATAATTGTTTTAAAAACCGAAAT	AATAATATCCTTTTTTTTAAACAGTGGTTGCTTTGTCCTTCAAATAAATGAACAAGAGCCAACTTAGGTGTCTACTCTAAAATTAACTATCTAGTCTTGC
Sequences of 100 bp upstream and downstream of 14 sequences randomly selected from the A. duranensis genome.
Chr.	Start (bp)	End (bp)	Sequences
Aradu.A01	638256	638455	GTAACTCACCATAAGCTCCATGTCCATGCAATATCCCAGGTGTTTTATCCTCTGGCTTATTACTACGAGAAAAAACAATAGTCAAAGGAACCTTCACCCCATCAGCTGAAGGGACATCAAATTGTTCACAGGCGTAAAATTCAGACAATTCATTCCATGACTGGCTATCTTCCAACTTTGAATTCACAGGACCGGAACAT
Aradu.A01	54855452	54855651	AATGCAAAATGCAGCATGCAAATGAATATGCAAAAATTATGAATGACAACGACAATAATTAAAATAAAATAGACTAGGAATGATAAGAAACGATCATACCCAGGTGAGTTGTCTCCCACCTAGCATTTTGCTTTTACGTCCTTAAGTTGGACGGTCCATAAGCTTAATCTGCTTCTATTGGTGGGTCCTCCAAGTGGAAG
Aradu.A02	8540442	8540641	TGCATGGCCGGAGTTTGTTCCAGCCAGTGAAAAGGAGAAGACTAGGCAGATGGATTACATAAGATATAAGGGTCACTTCTTAATTGGAATTAGAGGACCTAGGGAGGATGCAATGGAAGTTGGGAAGAAAATTATTGAGTTTTGTGTACTTACTTTCGGATTAAGGTTGGATATTTTGAAGCTAGAAATTGAGTATATTT
Aradu.A03	19502541	19502740	ATACTTATTTTAAAACAGAGAGAATGTCATAGCAGACATGATAAACTACACAATTATTTTATTATAGTTTACTCCAATAGTGAAATTAGAGAACCACATAAAAAATTTAGATTAATGCTTTATAAGGATTCAAACTGAATAAAAAGATACATTGAAATTGAAATAGAAACAAAAAAGATAGGTTGAAATTGAATACAAGG
Aradu.A04	72510021	72510220	GGAGTGGACACTAAGTTTGAGCTTCAGAAACTGGCAATAATGAAGCCTTGGTCGCTAGCGTTATTGGCACTCAAGTTTTCCATTAACGCTAGCGACTATGCCAGCGACCATGTCCACTTCAAAGGAGCATAACTTGAGCTACAGAAATCCAATTGACGTGATTTCAGTTGCGTTAGAAAGCGGATATTCAGAGCTTTCCA
Aradu.A05	2153601	2153800	GTTCTTGCAATCATAGAGTATCACCATAACTAAGCTGGAAAGAATTGAAGTATTTTGCATCCAGCTAGGCAACTCTACTCCGCTGTAACCATTCATCCCAAAACTCTTGAGATTGGAGGGAGGCTCAAGGGCTTCAAGTATTCTCTCAGCATTGGCACCACCCCTTGAATCAGAGGAGCCCCATGACAGGTATAAGTTTT
Aradu.A06	1240185	1240384	CATTTTGCTTCTCAAATGCACTTCCAGTTTGAGGGGACGATTTTGAAGTGGAATAGCTACTATGTGAAGACCCAAAACTACACACAGGATCAAAATCTTCAGGAAATGAATGATCTGACGGGGTTGAAACATGGTAAGAACTTTTAGGCTTAGAGTTATTGGGAAGTTTGACAGCATTTTCCTCACACCAGTTTGCTATC
Aradu.A06	65403922	65404121	GCTGCTCTTCAACATGATGAATGTGATGATCCGTGACACTCATCATTATTCTCACCTATGAATGCGTGCCTGACAACCAGTTCCATTCTACCTTAGATTGAGTGCGTATCTCTTAGCCTCCATTCCGAAAGATCGTAGTCTTCGTGGTATAAGCTAGAATTATTGGCGGCCATTCCTAAGATCTGAAAAGTCTAAACCTT
Aradu.A07	8450325	8450524	GACAGCGGATGCTCTAGGCATATGACCGAAAAGACAACCTTTTTCATAAAGCTTGATGAATATGATGGAGGACTTGTCACTTTTGGTGATGATGGAAAAGGAAAGATAGTGGCCATTAGAAAAGTTGGTAAAAGTTTTTCATCTTGTATAAATGGTGTACTTCTTGTAAATGGTTTGAAACATAATTTACTTAGTGTAAG
Aradu.A07	62085631	62085830	GGCCACAACTTCATAGAAGTGGTCTTGATGCACCCTTGAGATGAATCTTTCCATCTCCCATGACTCGGAGGTGGAAGCTTTTGCCTTCCCTTTCCTCTTTCTAGAGGTTTCTCCGGCCTTGGATGCCATAAATGGTTATGGAAAAACAAAAAGCAATGCTTTTACCACACCAAACTTAAAAGGTTTGCTCGTCCTCGAGC
Aradu.A09	35022504	35022703	ACGAATGGAGTAGATCCTGAAGTCTACAGGCTCATGCTTTTTTCTTTTGCTATAAGAGACAGAGCTAGAACATGGTTGGACTCACAACCTAAAGATAGCCTGGACTCATGGGATAAGCTGGTCACGGCCTTCTTGGATAAATTCTTTCCTCTTCAAAAGCTGAGCAAGCTTAGAGTGGATATTCAGACCTTCAAGCAAAA
Aradu.A10	227805	228004	AATTAGGATATTATCAGAGATTAATCTGCCTTTAATAAAAGCACTATGCGTAGGGCTAATTAGTCTATTCATCGTACCCTGAAGCCTATGTACAAATACTTTGGAGATAATCTTGTAAAAGACTAAAGATAGGCTTATTGGTCTTACCTGAGTCATATCTTTAGCATCAGAAATCTTGGGAATAAGATAGATCTGAGTGT
Aradu.A10	5233016	5233215	AAAAAAATAAGTAAAATATAAGTTTTGTGGCATCTTCTAGCTCAACTGTGTCCACCACAATCAGAAACCAAGTTCTAGTTAAGTTATAAATTCATTCCAAAGCAGGATTTGAAATGAAAGAGCAAACCAACGACGAACTAAGGAGTAACATCAAATGAAATAGTATTATGCACGACACAGAACTACTGAATATTATTGAA
Aradu.A10	100186255	100186454	AATTATTGTCTATCATTCTTATCATTGCCCTTTGCTCATTCGATGCAAGAAGGAGAGACCGCTAAGAAGGGTAACCGTTCTTTTTTATTCGAGGCTGCTTGGTTAACCCACCTCTTTTTTTGGGATGTTGTTTATACCGTTTGGAGTAAAGGAGTTATTAGGTAGTGTTTGTTTTGAGGTATTGAGATCATGTTTGTTAG
