# Supplementary material for: Identification and characterization of transposable element AhMITE1 in the genomes of cultivated and two wild peanuts
Source: BMC Genomics. 2022 Jul 11;23:500. doi: 10.1186/s12864-022-08732-0 (PMC9277781; doi:10.1186/s12864-022-08732-0)
Supplement: Supplementary file 17 — Additional file 17: Supplementary table 7. [file 12864_2022_8732_MOESM17_ESM.xlsx]

## Sheet: Sheet1
Supplementary Table 7. Sequences of 100 bp upstream and downstream of AuMITE1 insertion sites and 14 sequences randomly selected from the A. ipaensis genome.
Sequences of 100 bp upstream and downstream of ApMITE1 insertion sites in the A. ipaensis genome.
ID	Chr.	5'-sequences	3'-sequences
ApMITE1_1	Araip.B01	CATTTGTATTTTCGATATATGGAAAAGTTACTCAATGGAGCATTTCCATAACCTCTATACTCAAATTTTAAATGTTCTCATTCATGTATTTATTATTACT	TTATTATTATGATTAATATAAAGATCAACATTGTATACAACAATTCCAGCTTTTGTTCCTCTAAAGTAAAAAAATATTTCATTTCAAATGCAACATTAGG
ApMITE1_2	Araip.B01	TACAAACTTTTCGAGTCCGACTTTAGCTACATGTTACCGAGATCTTGATGGCAATGCTAAAGTAACCTTGGATGAGAGTGAGGAACACTAACTACTATTA	TTACTATTAATTAGGAATGAGAAGCGTGTTGCTGTCGGTAGTAAGTACGAATAAAACTTGAGAGGGTTTGTCCAGTCAGCCTATATATCTAGACATTCGT
ApMITE1_3	Araip.B01	GATAATACAACTTCTCCAAAACAATATAAAAAGTGCAAACTATAAATGTAGGAAATATCAATGCTTTATTTTTAGGCGAAAGACCACAACTAGCACTTTG	ATTAATTATTGTAGTATAGTTATCATTAACGAAGAATAAAAGTTCAAGGGGAGAAAAAAGCTAAAAGTTGAAAGATATTAATTTATGTTACAAATTATAT
ApMITE1_4	Araip.B01	ATCAAGACCAAAATAAGAGATACTAAAACATGAGTAAGAAACTAAATTAAAAAGACAACTAACGCCCGTTTGGGAAAATTCAAAAGTAACTTTTTTGAGA	TTTTTGAGATTTTGACTTATGAAAAGTAGTAGTATTAATGTCTGGTGCAATTTTTAAAACAAAATTGCAACTTTCTAAGAAACTATTTAGGAACTTATAG
ApMITE1_5	Araip.B02	AGGCATCAACTCTTTGAGATAGCGACATTCCTTCAACCATAGACTCTTCAGGTTAGGGTTACTATGAAGGAAAGAATGTGGAATATGAGAATTATGCGAC	TTATGCGATAAGCCAGATAAGTGAAGCTCTTTCAAATCATCCCTTCGAAAGTCGTAGCTAGATGAAAAACTTACATGCCTCGACTAAATTTGCATGGACT
ApMITE1_6	Araip.B03	TTAGAAGGACAACAAAATAAAAGAAATGATTAATGCCAAATAATTAATACATATCATCTAAAATAAAAAAAAAACATTGAGATGAGAATAAATAGAAAAA	ATAAAAAAAAAAAGTCTCTCGGAGCAATTTAAAAAATTCGTTCATGGTGTTAGAAGCAATTTGTACTATTTCTAAACTTGAAGTGTCTTTGTTCTAAAAG
ApMITE1_7	Araip.B03	CTTAATGTGAATATATTTTTTTTTTTTACCCTTGGATGATGGATTGTATACTTTAGGAAAGTTTTCACATGTGCCAGGACACTTTACTGATATATTGCTA	ATATTGCTATGCCATAATGCAGAACCGTTGAGATATATATTAAAAAATTATAAAGGTGGAGATAGATTGGTAGAATTATATAGTAGAGTAAAGAGACAGA
ApMITE1_8	Araip.B04	ATTTATCATTTCTTTAAAAATAAAAAATCCAATAATTGAAGCGTAAGGTGATAATGATTAAGCATTTGTTTTCACTCACCAAAAAGAGGTTTTATAATAA	TTATAATAATATATAAAAGATATCAGGTTAGTTAACTCTTCACTTATTTTTACTGGAAGTGTTAGTTTTTAGCATTCTCTTATATTATAATTTTAAGTTT
ApMITE1_9	Araip.B05	CCGTTTCTTGTAACTTGTTGCACAATTCAAAAAGTGTACCAATGCCTTTCAAATAATTTGGTATATCATGCTGATAATGTTGTAACTAAGATTTCAAAAT	TTTCAAAATATTTAGCTCATTAGAAGGAAAGTCAAAGGGATAAAACTTCTCTGCTAACTTGCTAATTTCTTCAATATTAAATGATTTGAAATTATCCTCA
ApMITE1_10	Araip.B05	AAAAAAAAAAAATTAAGTACAAATTAAATGGGATAAGATAACCTCTCTAGCATTCTCACAGAGGATTTTTGACTCACTATAAAAGAGAGTTATTCTAAAA	ATTCTAAAATAAAAAATTTATTTCTAAATTTACGTTATTTTAAGCCAAATTACACATCTATATATCTATACAAAAAGAACTCTACAATTTTGTCTTTTTA
ApMITE1_11	Araip.B05	TAATATTTACTTAAGCAAACTAGTAAACTAACTACTAAATTACTAAACCAACCCAACTTGATTACTTCTGACATATGTAGACAACCACCTATATATTAAA	TATATTAAATACCCATATTCGAACTTCACTCTTCACATAATTTCAGCTTTTACTTTTATCGAGTAAATACTCAAAATGACTCTTGAAATTTGACCCCGAT
ApMITE1_12	Araip.B06	GTTGTTCGTTAAAAGAAAAACAACTTATTTTTCAAATATCTGACCAAAAGAAAAGCATCAAGTAAAGTCGCACAACTTTACCAACCAACTATAACTTAAA	TAACTTAAATGACATAATCACTCTCCATTTTCATCTAAAAATTTTGGATTCAAAACTCACTCTTAACTTTGGAAAAAAAAAAGTAACACTATTTTGTTAA
ApMITE1_13	Araip.B06	ACTTGATGCAAATGGTACGGCTCCAAACTTTTTTGTTACACTTCCATGAAAACTCTTTTTTCGTACTACATACTAACCACTATTGTCTCGGCTATATATA	ATATATATATATATATTCCTAACAAAAGCTTATTAGTCTTTTTAGAGAACATAAGATTTCATAGATTTAACTAAACTATAAGCTCTTGTTCAATCAAGAA
ApMITE1_14	Araip.B07	/
ApMITE1_15	Araip.B07	ACAAGGGTATTCATCATAAGCTCTTATGGGCTTGACTCCACAACAGCATAACACCTTTTTATGTTTTTGAAAATGGACTGAAACACATGCTTTAGAAAAT	TTAGAAAATAAGGATGAAAAGGCCAATAGTTCTTCTCAAATTGGACTATTTCCAAGTCCAATTTGGATACTCATTTCTTTTGTTCCACTCATACTTTTTC
ApMITE1_16	Araip.B07	TTAGGATTTTTTTAGTAAACTATCATTTCTACGCATAAAAGATGGACTTTTGCTAACAAAACTATTCGGATCCTAAAAAATTATTCGAAATTTTCAAAAT	TTTCAAAATACCCTCTAATAAAATCTAACTCTAACTTCATTTTTTTACTCCACACTACCACTCTCCCAATCCCAAACTCCACCACCACCACTCTCTTCAA
ApMITE1_17	Araip.B08	GATTGTGTGATTGTGTGTTTTATGTTGAACTAGATGCATACTTGTGAAGGATTTGAATGTGTATTTTAGAGTACTTGTTATAATTGTAGTATTATGTTAA	TTATATTAATTTATTATGTATTTTGATGTTGAAATTGTTAAGTTTGAATGCCTATATTTGAGTAAATATATATATTATACACGATATATATATTTTTTAC
ApMITE1_18	Araip.B09	ATTTCTCTTTATAAATGTGAGAATATTAATATTGGTATGATGTGAGTAGTTAAAATAATAAAATTAAATTTTCATGATATATAAATGAGGTATCATATAA	ATCATATAATTTATATTAAGATTATGACCACAATTTTATTTTGAATATTCTCTTTTGTACTAATAAAAAAAGTATTTGTTGCATTTATATTATTTAAAAA
ApMITE1_19	Araip.B10	AACAAAGTTCTAGAGGTAATGTATAATAAACTTCCCCATATGTCTCTTTATATATGGTACTCTAGTGTATATGGTTTTTGTGCTGCATAAATAAATAATT	TAAATAATTTACCTTGGTTATTATCAATAGTCGCTATTCCAGGTTTTGTCCACAGAAGTTATGATTGGTTAATGAATGAGATTGTGTCTTCTAGGTGACG
ApMITE1_20	Araip.B10	ATTTATTTTGCTTGTCTTTCTTTTATAGTTAGAGATTTATTATTGACTCAAGCGTCCAAAGTATTTTTTGCAGGTGTTTTACCTCCGGCGTTTAAATAAA	TTAAATAAAACCGACGTTCCAATCTTGATCTACAATCCACAGGGAACACAAGAGCAACTTGCTCCTGCTCTGGTTGTTCTGCTTTCACTAAGCATGATAA
ApMITE1_21	Araip.B10	/
Sequences of 100 bp upstream and downstream of 14 sequences randomly selected from the A. ipaensis genome.
Chr.	Start (bp)	End (bp)	Sequences
B01	310251	310450	GAGCGGGTTGATTCTGATTACGAATTATATGTGAGTCGGATTAAACATGTTGCATTAAGAAAGCCAATGCTCAAACTAGTCCATGAGATATCCATATTTGAATGTTGGTTCAAATATTCATAATGCATCTACCTAATTCTAAGCTCAAATTATTGTAATAAATTTGCTGAGAATGCAACAAAACCAAATAGCCAACAGCT
B01	2530120	2530319	GCTCCGCTTGCTTATGCAGAAATTAAAAACTGGGGGCACGAAGGAGGAAGAAACACGACGGTGAGTGGAAAACATAGTAATGAACACACTAGCTTGTCAGGTCAGGTAATGATTGAAACCTACGTCTTTCAGCTTCTTTGTGTTCAGAAGGTATGGAAGGAGGCATGCACAAGTACAACACCAGGAAGGAATAATCCCTT
B01	52801721	52801920	ATTTTGACCCATTGAGTCAAGAGGTTCGGTGCAAGTGCAACAAGTTTGAATACACTGGTATATTGTGTTGCCACTGATGAATGGATTCTTGTGTGGTCTAGAATTCACAATTGAAATCTCATTGCAAGTATAGTTTCTAAACCAACAATAGTCCTTTTCATACAAAAGATTGTTTGTCACAAATAACAAACCCCTAAATT
B01	98602087	98602286	CATCCCAGATCCTACTCGAAATACCACAGACAAGGTTTAGACTTTCCTGATCTAAAGAATGCTGCCAATTGATTCTATCTTATACCACGAAGACTCCGATCTTTCAGAATGGAGGCTAAGAGATATGCATTCAAGCTCGTTTTCATGTAGAATGGAAGTGATTGCCAGGCACGCGTTCATAGGTGAGAATGGTGATGAGT
B02	62210320	62210519	TATCTAAAATATGTTCAGATTGAACACTGTTTTAGTTTATTTGCCATGTAAGTAAAAAATGGTAATAAGTAGTTTTAGAAATGAAAACTTACATAACGATGCGATTTTAATTTTTGAAGGTCCAAGAAGGGTATGAACATTGGGTAGTCTTCCACCCTGAAAGGCTTATCGTTTTTAGGCTGTAAGAATACGCCGTCTGG
B03	850225	850424	TCAACTCTTTTTCGATAGTGCTTCATTTCGCTTCAACCATTAACGAGGTATATAATAAGTAACATGAGAATGAATCATATTTTAATTATATATAAATCAATCCAGTTGAATTATAAATTCATAATCGTATCCAAAACAAAATAGAGGAATATAGCATATTGAAGTTTGAATATCGAACTGAAGTATTGAACTGAGGTAGG
B03	60528012	60528211	TGGGCCCTTGGCCCAACTAAACTAAACCAAAACCCTAGTTTTCAGCACTCTCTCTCCTCACAACACTCTCATTCACGCTGAAATGGTGGAGAGGAAGGGAAGAACACTCTCTCAAGTTCTATCTCTCACTTGATCTTCAAACCACCATAACTTTTGATCTAGAGCTCCGATTGCCGCACCGTTTGCGGCCATGCGTTCAC
B04	7585450	7585649	TTAGGTACCATATCATAAGATATACTTAACCTCAAGGTTTGGTATGTCACAAATGCCTTCTGATTGTTTAGATTTTTAATATGTGGTTGGGAATCTCCAAAGCAATTACATTTCATGGGTATGGTAGATGTGCCCTGCCCCACAACTTGTATAGACTTTTATTGTACAAATATTTTTCTCTCTTCTAAATACATCATTCC
B05	6632023	6632222	GCCCAATACCTGGTAAAAAAAGGACTCTGAAACCCTAGTTTTGAGCTTTTCATATATACACCCTTGCATTGCCGTCACATAGCGAGAGAGAGAAGAGAAACCAAAACCCTTCACATTTCTCAGCACACCAGAGAGTGTAAGTAACAGAGCCAAAATGAAGTACAATCCTAGGGTTTCAAGCAGCCGTAGGAAGAGCCGCA
B05	14220612	14220811	TTGTGCATTTATGAGTAATATGTATATATATTGAATTGATAAATGTTGGGTCAGAGGCCATGAAAATGGACCAGAGGCCGGAAAAAGGGTAAAAAATGTGAATGATGCTTGTATGAGTGATGATAGTGATATATTGTTGAATTATGTATAAACGATGTTTGATTATGAAGTTATTGTTTTAAAATTGATAGAATTAGATA
B05	62930564	62930763	GGGTTTAGAGTGAGTTTTTCATCGGACAATGATGAACCACCAGCTTGATTATACATATCTTAGATAGCTAATCCACGACTTCGATGGGGACTTCTCGAGACACTAGTTCAGCTGAAGTATGGGGAGATTAGGGTCTCTGTGGTAGAGGCTAGAACCCAAAGGCGCAGTATTCTCTTATCCAAAAGATCCAACCTTGTCTG
B06	5427700	5427899	TGGTGGAGAGAAAACATCAAGAGGTCTTAAACATAGATAGAGCACTCTTATTCAAAGCAAACTTACCAAAAATCTTTTGGAAGCATGCCGCTGCTCATGCTGTTCACATTCTTAATAGAGTGCCTAGTTCTCTTCATAAGAACTTTTTCCCTTATCAACTTTTTTTTAATGAAATGCCAAACATCCAACATCTTAAAGTG
B06	85692025	85692224	AAATATAATTTTAGGTAGATTGTTAGGAGGGCTGCCACTTTTCTTATGCAAAAACAATGCTTGATTATTTTGGTTCCTCAATTGCTTGCAATGATCCTCATTTGAAACCCAATTGCGCCTCCGTATGGTGTTGCAACCGTAATAACCACCCTTTGTCGATGAGCATGGTTCCCAGCCATAACCGCAAAAGATTAACTCAC
B07	696236	696435	TGCCCATCCATTTTTATAGAAACTACATATCAACCATTTGCTCCATAGATATCATGCTCATCTGGCAAATTTGTTTCACTGTTATGACCAAAATACCCCTTCTTAATAATGGTGTAACTTTGGTCAAATACATACATTAATGCAGCTTTACATTTCTGTGACTCATGTGTCACAATCATGAGCAGATTCATGTCAATTTC
B07	11425021	11425220	ACTTATTCTTTGTCTCCATCATCAACACCATTATGCCCTTGCCCACTCCCACCACCACCACCACCATGACCATCATTTTGCTTTTGTCTCCATCGTCTACTCCACCATGCCCTCACCCATTTTCACCACCTCATTCAACTTATCCTTGCCTCTTCCATACCCATCACCCATCATCATCCATTCCAAGGCAGATTATGAGT
B07	85405572	85405771	TACCCAAAACATGCTTATTTCCTAAGAAAATGCATGAAACTACCCTAAAACAGTAAAGAAAAGGTCAGTAAAACTGGCCAAAATGCCCTGGCATCATATTTCCACCATGACCTCATGTTCCTTCATCTCTAATGTATCATTTACTTAAGATGATAATTCCTTAAGTAAATCCTAAAAGGGATCAAATCAACCTAATAAAA
B08	70540251	70540450	GGCCCGGTCTGACCGGTTCAGTCCGTTGGTCCGTTTTTGGGTCAAAATCTTTAAAATTAGTGTCAAATTTGTATTTTAATATTTCTACTCCTCTAAATTATAAAAATTGATTTTTCTAATTTCTTTGAATAATAATAATTTATTGACTAATTATTTATTAATTTTGCAGGGTTTATAAGAGGAAGGAGAAGCTCGAGGTT
B09	361205	361404	TGATAACCGAATTGGTCTTCTGCTTGCAGAGGTATTATGGTTACCTTGAACTAACTTTTGCCCTCGGATATTAACTCTTTGGGGCCTTTTACTTATTATTATTCGTTATGTACTGTTGCCTCTATTCACTGTTTTCATTACATGCTGTGTGCAAATTGGGAACAGGCACAACTATTAGCACAGGATGTAGAAAATGCTGG
B10	8720360	8720559	ACATATCGATTGAATCAACACTGGATGGTAAGTATTGACATTCTATAAATTCGCTAGCAAGTTTGACTTTGTGGTTGATGTCCAAATCAAGTGTGCAAGTTAATGTAGCCAAATTTCAACTTGTTAATTTGCACAATTATTTGTCTTTTAAATTGATTATTAAAGATTTTTTTATTTAAATTTATCTTTTAAATATTATA
B10	10284231	10284430	CCACCACTCACATGGACACGGACATGGGCCTGTTCTTGGAGGAAGCCGAGAAGGTGAAGACCGAGATGGCGAGCCTCCGCGAGATACTCGAGAGGCTCCAACAGGCCAACGAAGAGGGCAAATCACTCCACAAGCCCGACGCTCTCAAATCTCTAAGGACAAGAATCAATTCCGACATTGTCACGCTTCTCAAGAAGGCC
B10	46021201	46021400	ACTATGAGTTTGTGTGTTTTTCTATGATTTCAGGTATTTTCTGGCTGAAATTGAGGGATTTGAGCAAAAATCAGATTCAGAGGCTGAAGAAGGACTGCAGATGCTGTTGGATTCTGACCTCCCTGCACTCAAAGTGGATTTTCTGGAGCTAAAGGAGTCCAAATGGCACGCTCTCAATTGCATTGGAAAGTATACATCCA
