# Supplementary material for: Identification and characterization of transposable element AhMITE1 in the genomes of cultivated and two wild peanuts
Source: BMC Genomics. 2022 Jul 11;23:500. doi: 10.1186/s12864-022-08732-0 (PMC9277781; doi:10.1186/s12864-022-08732-0)
Supplement: Supplementary file 18 — Additional file 18: Supplementary table 8. [file 12864_2022_8732_MOESM18_ESM.xlsx]

## Sheet: Sheet1
Supplementary Table 8. The sequence similarity of AhMITE1 members at each site was calculated based on sequence alignment via MUSCLE in the A. hypogaea cv. Tifrunner genome.
Position	A	G	C	U	GAP	Similarity
1	6	134	0	2	0	0.943662
2	1	141	0	0	0	0.992958
3	0	4	0	138	0	0.971831
4	3	139	0	0	0	0.978873
5	1	141	0	0	0	0.992958
6	142	0	0	0	0	1
7	0	0	0	142	0	1
8	142	0	0	0	0	1
9	0	0	139	3	0	0.978873
10	0	0	0	142	0	1
11	142	0	0	0	0	1
12	0	0	139	3	0	0.978873
13	140	0	2	0	0	0.985915
14	142	0	0	0	0	1
15	0	0	0	142	0	1
16	8	133	1	0	0	0.93662
17	142	0	0	0	0	1
18	142	0	0	0	0	1
19	4	137	0	1	0	0.964789
20	141	1	0	0	0	0.992958
21	0	0	0	142	0	1
22	0	113	7	22	0	0.795775
23	4	105	0	33	0	0.739437
24	0	0	104	38	0	0.732394
25	142	0	0	0	0	1
26	5	0	0	137	0	0.964789
27	142	0	0	0	0	1
28	142	0	0	0	0	1
29	5	0	0	137	0	0.964789
30	0	0	0	142	0	1
31	13	129	0	0	0	0.908451
32	0	0	0	142	0	1
33	0	0	134	8	0	0.943662
34	0	0	0	142	0	1
35	0	0	0	142	0	1
36	1	0	133	8	0	0.93662
37	138	2	0	2	0	0.971831
38	0	0	2	140	0	0.985915
39	118	24	0	0	0	0.830986
40	0	0	0	142	0	1
41	1	141	0	0	0	0.992958
42	142	0	0	0	0	1
43	37	105	0	0	0	0.739437
44	0	2	0	140	0	0.985915
45	142	0	0	0	0	1
46	0	0	0	142	0	1
47	140	2	0	0	0	0.985915
48	0	0	0	1	141	0.992958
49	0	0	0	1	141	0.992958
50	1	0	0	0	141	0.992958
51	0	0	0	3	139	0.978873
52	0	0	2	136	4	0.957746
53	0	0	0	142	0	1
54	2	5	0	135	0	0.950704
55	0	0	125	17	0	0.880282
56	0	2	0	140	0	0.985915
57	0	2	0	140	0	0.985915
58	0	0	0	142	0	1
59	0	0	0	142	0	1
60	2	0	0	140	0	0.985915
61	6	131	0	5	0	0.922535
62	142	0	0	0	0	1
63	2	0	134	6	0	0.943662
64	0	2	132	8	0	0.929577
65	8	0	19	115	0	0.809859
66	0	2	0	140	0	0.985915
67	0	0	0	142	0	1
68	6	135	1	0	0	0.950704
69	3	139	0	0	0	0.978873
70	140	0	0	2	0	0.985915
71	0	0	2	140	0	0.985915
72	2	138	0	2	0	0.971831
73	141	0	1	0	0	0.992958
74	0	0	0	142	0	1
75	6	134	0	0	2	0.943662
76	8	132	0	0	2	0.929577
77	140	0	0	0	2	0.985915
78	0	1	0	140	1	0.985915
79	0	0	0	142	0	1
80	3	139	0	0	0	0.978873
81	7	0	0	135	0	0.950704
82	140	0	0	2	0	0.985915
83	0	0	0	142	0	1
84	5	136	1	0	0	0.957746
85	4	137	0	1	0	0.964789
86	0	0	2	140	0	0.985915
87	0	0	2	140	0	0.985915
88	141	1	0	0	0	0.992958
89	2	137	3	0	0	0.964789
90	1	0	0	0	141	0.992958
91	0	0	0	1	141	0.992958
92	0	0	0	1	141	0.992958
93	142	0	0	0	0	1
94	0	0	2	140	0	0.985915
95	0	0	0	142	0	0.985915
96	0	0	0	142	0	1
97	0	0	0	142	0	1
98	2	140	0	0	0	0.985915
99	142	0	0	0	0	1
100	4	0	0	136	2	0.957746
101	140	0	0	0	2	0.985915
102	0	1	0	139	2	0.978873
103	0	0	0	140	2	0.985915
104	0	0	1	139	2	0.978873
105	142	0	0	0	0	1
106	0	0	2	140	0	0.985915
107	142	0	0	0	0	1
108	141	1	0	0	0	0.992958
109	142	0	0	0	0	1
110	122	0	0	20	0	0.859155
111	7	133	0	2	0	0.93662
112	0	0	2	140	0	0.985915
113	2	140	0	0	0	0.985915
114	2	0	0	139	1	0.978873
115	0	0	2	139	1	0.978873
116	19	122	0	0	1	0.859155
117	0	0	2	140	0	0.985915
118	0	0	0	142	0	1
119	0	0	0	142	0	1
120	0	0	0	142	0	1
121	0	0	0	141	1	0.992958
122	7	133	0	0	2	0.93662
123	0	1	0	141	0	0.992958
124	2	0	0	0	140	0.985915
125	2	0	0	0	140	0.985915
126	2	0	0	0	140	0.985915
127	0	0	0	2	140	0.985915
128	2	0	0	0	140	0.985915
129	0	0	0	142	0	1
130	0	0	2	140	0	0.985915
131	142	0	0	0	0	1
132	142	0	0	0	0	1
133	142	0	0	0	0	1
134	8	134	0	0	0	0.943662
135	0	0	0	142	0	1
136	1	139	2	0	0	0.978873
137	0	1	0	141	0	0.992958
138	3	139	0	0	0	0.978873
139	5	137	0	0	0	0.964789
140	0	0	141	1	0	0.992958
141	0	0	2	140	0	0.985915
142	142	0	0	0	0	1
143	138	2	0	2	0	0.971831
144	142	0	0	0	0	1
145	0	0	2	140	0	0.985915
146	142	0	0	0	0	1
147	142	0	0	0	0	1
148	0	0	0	2	140	0.985915
149	0	0	2	0	140	0.985915
150	0	0	2	0	140	0.985915
151	142	0	0	0	0	1
152	0	0	0	142	0	1
153	140	0	2	0	0	0.985915
154	142	0	0	0	0	1
155	140	0	0	2	0	0.985915
156	0	0	141	1	0	0.992958
157	0	0	132	10	0	0.929577
158	142	0	0	0	0	1
159	2	0	140	0	0	0.985915
160	142	0	0	0	0	1
161	0	2	140	0	0	0.985915
162	0	2	0	140	0	0.985915
163	0	0	0	142	0	1
164	0	0	2	140	0	0.985915
165	2	0	0	140	0	0.985915
166	142	0	0	0	0	1
167	142	0	0	0	0	1
168	2	0	137	3	0	0.964789
169	3	0	113	25	1	0.795775
170	140	2	0	0	0	0.985915
171	141	1	0	0	0	0.992958
172	142	0	0	0	0	1
173	6	136	0	0	0	0.957746
174	0	0	135	7	0	0.950704
175	140	0	0	2	0	0.985915
176	0	0	0	142	0	1
177	3	0	137	1	1	0.964789
178	0	0	2	140	0	0.985915
179	0	0	1	141	0	0.992958
180	0	0	137	5	0	0.964789
181	142	0	0	0	0	1
182	0	0	0	142	0	1
183	15	127	0	0	0	0.894366
184	140	0	0	2	0	0.985915
185	5	137	0	0	0	0.964789
186	142	0	0	0	0	1
187	142	0	0	0	0	1
188	4	137	0	1	0	0.964789
189	142	0	0	0	0	1
190	0	0	2	140	0	0.985915
191	141	1	0	0	0	0.992958
192	3	1	0	137	1	0.964789
193	0	0	0	142	0	1
194	0	0	1	141	0	0.992958
195	2	0	0	140	0	0.985915
196	1	0	0	141	0	0.992958
197	4	138	0	0	0	0.971831
198	0	0	137	5	0	0.964789
199	0	0	141	1	0	0.992958
200	142	0	0	0	0	1
201	0	0	0	142	0	1
202	0	0	140	2	0	0.985915
203	0	1	0	141	0	0.992958
204	0	0	0	142	0	1
205	0	0	140	2	0	0.985915
206	141	1	0	0	0	0.992958
207	0	0	0	1	141	0.992958
208	0	0	0	141	1	0.992958
209	6	0	0	136	0	0.957746
210	5	136	0	1	0	0.957746
211	0	0	0	142	0	1
212	142	0	0	0	0	1
213	4	138	0	0	0	0.971831
214	0	0	0	142	0	1
215	142	0	0	0	0	1
216	1	0	0	141	0	0.992958
217	0	0	142	0	0	1
218	0	0	140	2	0	0.985915
219	142	0	0	0	0	1
220	0	0	142	0	0	1
221	1	0	141	0	0	0.992958
