# Supplementary material for: Identification and characterization of transposable element AhMITE1 in the genomes of cultivated and two wild peanuts
Source: BMC Genomics. 2022 Jul 11;23:500. doi: 10.1186/s12864-022-08732-0 (PMC9277781; doi:10.1186/s12864-022-08732-0)
Supplement: Supplementary file 19 — Additional file 19: Supplementary table 9. [file 12864_2022_8732_MOESM19_ESM.xlsx]

## Sheet: Sheet1
Supplementary Table 9. The sequences similarity of AuMITE1 and ApMITE1 members at each site was calculated based on sequence alignment via MUSCLE in the A. duranensis and A. ipaensis genomes, respectively.
The sequences similarity of AuMITE1 members at each site was calculated based on sequence alignment via MUSCLE in the A. duranensis genome.
Position	A	G	C	U	GAP	Similarity
1	0	14	0	0	0	1
2	0	14	0	0	0	1
3	0	0	0	14	0	1
4	1	13	0	0	0	0.928571
5	0	14	0	0	0	1
6	14	0	0	0	0	1
7	0	0	0	14	0	1
8	14	0	0	0	0	1
9	0	0	13	1	0	0.928571
10	0	0	0	14	0	1
11	14	0	0	0	0	1
12	0	0	10	4	0	0.714286
13	14	0	0	0	0	1
14	14	0	0	0	0	1
15	0	0	0	14	0	1
16	0	14	0	0	0	1
17	14	0	0	0	0	1
18	14	0	0	0	0	1
19	0	14	0	0	0	1
20	14	0	0	0	0	1
21	0	0	0	14	0	1
22	0	14	0	0	0	1
23	2	12	0	0	0	0.857143
24	0	0	12	2	0	0.857143
25	14	0	0	0	0	1
26	0	0	0	14	0	1
27	14	0	0	0	0	1
28	14	0	0	0	0	1
29	0	0	0	14	0	1
30	0	0	0	14	0	1
31	2	12	0	0	0	0.857143
32	0	0	0	14	0	1
33	0	0	14	0	0	1
34	0	0	0	14	0	1
35	0	0	0	14	0	1
36	0	0	13	1	0	0.928571
37	14	0	0	0	0	1
38	0	0	0	14	0	1
39	14	0	0	0	0	1
40	0	0	0	14	0	1
41	0	14	0	0	0	1
42	14	0	0	0	0	1
43	0	14	0	0	0	1
44	0	0	0	14	0	1
45	14	0	0	0	0	1
46	0	0	0	14	0	1
47	14	0	0	0	0	1
48	0	0	0	14	0	1
49	0	0	0	14	0	1
50	0	0	0	14	0	1
51	0	0	11	3	0	0.785714
52	0	0	0	14	0	1
53	0	0	0	14	0	1
54	0	0	0	14	0	1
55	0	0	0	14	0	1
56	0	0	0	14	0	1
57	0	14	0	0	0	1
58	12	2	0	0	0	0.857143
59	0	0	14	0	0	1
60	0	0	13	1	0	0.928571
61	0	0	0	14	0	1
62	0	0	0	14	0	1
63	0	0	0	14	0	1
64	2	12	0	0	0	0.857143
65	0	14	0	0	0	1
66	14	0	0	0	0	1
67	0	0	2	12	0	0.857143
68	0	14	0	0	0	1
69	14	0	0	0	0	1
70	0	0	0	14	0	1
71	0	14	0	0	0	1
72	0	14	0	0	0	1
73	14	0	0	0	0	1
74	0	0	0	14	0	1
75	0	0	0	14	0	1
76	0	14	0	0	0	1
77	0	0	0	14	0	1
78	14	0	0	0	0	1
79	0	0	0	14	0	1
80	0	14	0	0	0	1
81	1	13	0	0	0	0.928571
82	0	0	0	14	0	1
83	0	0	0	14	0	1
84	14	0	0	0	0	1
85	0	14	0	0	0	1
86	14	0	0	0	0	1
87	0	0	0	14	0	1
88	0	0	0	14	0	1
89	0	0	0	14	0	1
90	0	0	0	14	0	1
91	2	12	0	0	0	0.857143
92	14	0	0	0	0	1
93	0	0	0	14	0	1
94	14	0	0	0	0	1
95	0	0	0	14	0	1
96	0	0	0	14	0	1
97	0	0	0	14	0	1
98	14	0	0	0	0	1
99	0	0	0	14	0	1
100	14	0	0	0	0	1
101	14	0	0	0	0	1
102	14	0	0	0	0	1
103	14	0	0	0	0	1
104	1	13	0	0	0	0.928571
105	0	0	0	14	0	1
106	0	14	0	0	0	1
107	0	0	0	14	0	1
108	0	0	0	14	0	1
109	1	13	0	0	0	0.928571
110	0	0	0	1	13	0.928571
111	0	0	0	14	0	1
112	0	0	0	14	0	1
113	0	0	0	14	0	1
114	0	0	0	14	0	1
115	0	0	0	14	0	1
116	1	13	0	0	0	0.928571
117	0	0	0	14	0	1
118	0	0	0	14	0	1
119	0	0	0	14	0	1
120	14	0	0	0	0	1
121	14	0	0	0	0	1
122	14	0	0	0	0	1
123	0	14	0	0	0	1
124	0	0	0	14	0	1
125	0	14	0	0	0	1
126	0	0	0	14	0	1
127	0	14	0	0	0	1
128	0	14	0	0	0	1
129	0	0	13	1	0	0.928571
130	0	0	0	14	0	1
131	14	0	0	0	0	1
132	14	0	0	0	0	1
133	14	0	0	0	0	1
134	0	0	0	14	0	1
135	14	0	0	0	0	1
136	14	0	0	0	0	1
137	14	0	0	0	0	1
138	0	0	0	14	0	1
139	14	0	0	0	0	1
140	14	0	0	0	0	1
141	14	0	0	0	0	1
142	0	0	14	0	0	1
143	0	0	12	2	0	0.857143
144	14	0	0	0	0	1
145	0	0	14	0	0	1
146	14	0	0	0	0	1
147	0	0	14	0	0	1
148	0	0	0	14	0	1
149	0	0	0	14	0	1
150	0	0	0	14	0	1
151	0	0	0	14	0	1
152	14	0	0	0	0	1
153	14	0	0	0	0	1
154	0	0	14	0	0	1
155	0	0	14	0	0	1
156	14	0	0	0	0	1
157	14	0	0	0	0	1
158	14	0	0	0	0	1
159	1	13	0	0	0	0.928571
160	0	0	14	0	0	1
161	14	0	0	0	0	1
162	0	0	0	14	0	1
163	0	0	14	0	0	1
164	0	0	0	14	0	1
165	0	0	0	14	0	1
166	0	0	14	0	0	1
167	14	0	0	0	0	1
168	0	0	0	14	0	1
169	2	12	0	0	0	0.857143
170	14	0	0	0	0	1
171	1	13	0	0	0	0.928571
172	14	0	0	0	0	1
173	14	0	0	0	0	1
174	0	14	0	0	0	1
175	14	0	0	0	0	1
176	0	0	0	14	0	1
177	14	0	0	0	0	1
178	0	0	0	14	0	1
179	0	0	0	14	0	1
180	0	0	0	14	0	1
181	0	0	0	14	0	1
182	0	0	0	14	0	1
183	0	14	0	0	0	1
184	0	0	14	0	0	1
185	0	0	14	0	0	1
186	14	0	0	0	0	1
187	0	0	0	14	0	1
188	0	0	13	1	0	0.928571
189	0	0	0	14	0	1
190	0	0	0	14	0	1
191	0	0	14	0	0	1
192	12	2	0	0	0	0.857143
193	0	0	0	14	0	1
194	2	0	0	12	0	0.857143
195	2	12	0	0	0	0.857143
196	0	0	0	14	0	1
197	14	0	0	0	0	1
198	0	14	0	0	0	1
199	0	0	0	14	0	1
200	14	0	0	0	0	1
201	0	0	0	14	0	1
202	0	0	14	0	0	1
203	0	0	14	0	0	1
204	14	0	0	0	0	1
205	0	0	14	0	0	1
206	0	0	14	0	0	1
The sequences similarity of ApMITE1 members at each site was calculated based on sequence alignment via MUSCLE in the A. ipaensis genome.
Position	A	G	C	U	GAP	Similarity
1	0	21	0	0	0	1
2	0	21	0	0	0	1
3	0	1	0	20	0	0.952381
4	3	18	0	0	0	0.857143
5	2	19	0	0	0	0.904762
6	20	0	0	1	0	0.952381
7	0	0	0	21	0	1
8	21	0	0	0	0	1
9	0	0	20	1	0	0.952381
10	0	0	0	21	0	1
11	21	0	0	0	0	1
12	0	0	20	1	0	0.952381
13	20	0	1	0	0	0.952381
14	21	0	0	0	0	1
15	0	0	0	21	0	1
16	2	18	1	0	0	0.857143
17	21	0	0	0	0	1
18	20	0	1	0	0	0.952381
19	2	18	0	1	0	0.857143
20	21	0	0	0	0	1
21	0	0	0	21	0	1
22	0	3	1	17	0	0.809524
23	0	2	0	19	0	0.904762
24	0	0	1	20	0	0.952381
25	21	0	0	0	0	1
26	1	0	0	20	0	0.952381
27	21	0	0	0	0	1
28	21	0	0	0	0	1
29	1	0	0	20	0	0.952381
30	0	0	0	21	0	1
31	1	20	0	0	0	0.952381
32	0	0	0	21	0	1
33	0	0	18	3	0	0.857143
34	0	0	0	21	0	1
35	0	0	0	21	0	1
36	1	0	15	5	0	0.714286
37	19	1	0	1	0	0.904762
38	0	0	1	20	0	0.952381
39	7	14	0	0	0	0.666667
40	0	0	0	21	0	1
41	2	19	0	0	0	0.904762
42	21	0	0	0	0	1
43	21	0	0	0	0	1
44	0	1	0	20	0	0.952381
45	21	0	0	0	0	1
46	0	0	0	21	0	1
47	19	1	0	0	1	0.904762
48	0	0	0	1	20	0.952381
49	0	0	0	1	20	0.952381
50	1	0	0	0	20	0.952381
51	0	0	0	3	18	0.857143
52	0	0	1	20	0	0.952381
53	0	0	0	21	0	1
54	2	2	0	17	0	0.809524
55	0	0	12	9	0	0.571429
56	1	0	0	20	0	0.952381
57	0	1	0	20	0	0.952381
58	0	0	0	21	0	1
59	0	0	0	21	0	1
60	1	0	0	20	0	0.952381
61	2	14	0	4	1	0.666667
62	21	0	0	0	0	1
63	1	0	16	4	0	0.761905
64	0	1	17	3	0	0.809524
65	2	0	13	6	0	0.619048
66	0	1	0	20	0	0.952381
67	0	0	0	21	0	1
68	1	19	1	0	0	0.904762
69	1	20	0	0	0	0.952381
70	20	0	0	1	0	0.952381
71	0	0	0	21	0	1
72	1	19	0	1	0	0.904762
73	20	0	1	0	0	0.952381
74	0	0	0	21	0	1
75	4	16	0	0	1	0.761905
76	1	19	0	0	1	0.904762
77	20	0	0	0	1	0.952381
78	0	0	0	21	0	1
79	0	0	0	21	0	1
80	1	20	0	0	0	0.952381
81	1	0	0	20	0	0.952381
82	20	0	0	1	0	0.952381
83	0	0	0	21	0	1
84	1	20	0	0	0	0.952381
85	2	18	0	1	0	0.857143
86	0	0	1	20	0	0.952381
87	0	0	1	20	0	0.952381
88	21	0	0	0	0	1
89	0	19	2	0	0	0.904762
90	21	0	0	0	0	1
91	0	0	1	20	0	0.952381
92	0	0	0	21	0	1
93	0	0	0	21	0	1
94	0	0	0	21	0	1
95	1	20	0	0	0	0.952381
96	21	0	0	0	0	1
97	1	0	0	19	1	0.904762
98	20	0	0	0	1	0.952381
99	0	0	0	20	1	0.952381
100	0	0	0	20	1	0.952381
101	0	0	1	19	1	0.904762
102	21	0	0	0	0	1
103	0	0	1	20	0	0.952381
104	21	0	0	0	0	1
105	20	1	0	0	0	0.952381
106	21	0	0	0	0	1
107	21	0	0	0	0	1
108	2	18	0	1	0	0.857143
109	0	0	1	20	0	0.952381
110	1	20	0	0	0	0.952381
111	1	0	0	20	0	0.952381
112	0	0	1	20	0	0.952381
113	8	13	0	0	0	0.619048
114	1	0	0	20	0	0.952381
115	0	0	0	21	0	1
116	0	0	0	21	0	1
117	0	0	0	21	0	1
118	0	0	0	21	0	1
119	4	17	0	0	0	0.809524
120	0	0	0	21	0	1
121	1	0	0	0	20	0.952381
122	1	0	0	0	20	0.952381
123	1	0	0	0	20	0.952381
124	0	0	0	1	20	0.952381
125	1	0	0	0	20	0.952381
126	0	0	0	21	0	1
127	0	0	1	20	0	0.952381
128	21	0	0	0	0	1
129	21	0	0	0	0	1
130	21	0	0	0	0	1
131	5	16	0	0	0	0.761905
132	0	0	0	21	0	1
133	0	20	0	1	0	0.952381
134	0	0	0	21	0	1
135	2	19	0	0	0	0.904762
136	4	17	0	0	0	0.809524
137	0	0	20	1	0	0.952381
138	0	0	0	21	0	1
139	21	0	0	0	0	1
140	19	1	0	1	0	0.904762
141	21	0	0	0	0	1
142	0	0	0	21	0	1
143	21	0	0	0	0	1
144	21	0	0	0	0	1
145	0	0	0	1	20	0.952381
146	0	0	0	1	20	0.952381
147	0	0	1	0	20	0.952381
148	21	0	0	0	0	1
149	0	0	0	21	0	1
150	20	0	1	0	0	0.952381
151	21	0	0	0	0	1
152	20	0	0	1	0	0.952381
153	0	0	21	0	0	1
154	0	0	18	3	0	0.857143
155	21	0	0	0	0	1
156	1	0	20	0	0	0.952381
157	20	1	0	0	0	0.952381
158	1	0	20	0	0	0.952381
159	0	1	0	20	0	0.952381
160	0	0	0	21	0	1
161	0	0	1	20	0	0.952381
162	1	0	0	20	0	0.952381
163	21	0	0	0	0	1
164	21	0	0	0	0	1
165	1	0	19	1	0	0.904762
166	2	0	18	0	1	0.857143
167	20	1	0	0	0	0.952381
168	20	1	0	0	0	0.952381
169	21	0	0	0	0	1
170	3	18	0	0	0	0.857143
171	0	0	16	5	0	0.761905
172	21	0	0	0	0	1
173	0	0	0	21	0	1
174	1	0	18	2	0	0.857143
175	0	0	0	21	0	1
176	0	0	1	20	0	0.952381
177	0	0	19	2	0	0.904762
178	21	0	0	0	0	1
179	0	0	1	20	0	0.952381
180	3	18	0	0	0	0.857143
181	20	0	0	1	0	0.952381
182	1	20	0	0	0	0.952381
183	21	0	0	0	0	1
184	21	0	0	0	0	1
185	3	17	0	1	0	0.809524
186	21	0	0	0	0	1
187	0	0	1	20	0	0.952381
188	20	1	0	0	0	0.952381
189	1	1	0	19	0	0.904762
190	0	0	0	21	0	1
191	0	0	1	20	0	0.952381
192	1	0	0	20	0	0.952381
193	0	0	0	20	1	0.952381
194	4	16	0	0	1	0.761905
195	2	0	17	2	0	0.809524
196	1	0	19	1	0	0.904762
197	21	0	0	0	0	1
198	0	0	0	21	0	1
199	0	0	20	1	0	0.952381
200	0	0	0	21	0	1
201	0	0	0	21	0	1
202	0	0	20	1	0	0.952381
203	21	0	0	0	0	1
204	0	0	0	21	0	1
205	0	0	0	21	0	1
206	2	18	0	1	0	0.857143
207	0	0	0	21	0	1
208	21	0	0	0	0	1
209	1	20	0	0	0	0.952381
210	0	0	0	21	0	1
211	21	0	0	0	0	1
212	0	0	0	21	0	1
213	0	0	21	0	0	1
214	0	0	21	0	0	1
215	21	0	0	0	0	1
216	0	0	21	0	0	1
217	1	0	20	0	0	0.952381
