# Supplementary material for: Identification and characterization of transposable element AhMITE1 in the genomes of cultivated and two wild peanuts
Source: BMC Genomics. 2022 Jul 11;23:500. doi: 10.1186/s12864-022-08732-0 (PMC9277781; doi:10.1186/s12864-022-08732-0)
Supplement: Supplementary file 20 — Additional file 20: Supplementary table 10. [file 12864_2022_8732_MOESM20_ESM.xlsx]

## Sheet: Sheet1
Supplementary Table 10. Randomly selected sequences used to validate the presence of AhMITE1 insertions in this study.
Locations	Sequence
Arahy.01:21057947..21058751	TGCATAGATCGATGATGGATGAGTAATTATTTGCAAATTGTTTGTGATTATATAACATTAATATGAGTAGTAATACCTATTTTCTCAATAGTATTTATTTGACAGCAATATTGTCTTTGTAAGTTGTAAGTATTTTCAGTATTTAGTATTTGGTGGATACTACAATGAAGATGGCATAATTGTCTTCATATGAGTATATTTCTTTTTGACCTTTGGATGATGGATTGTATGGTTAGATTTTGATATTTATAAAAGTGTTGTTTTTGTTTAAAGTGTGGCTAAATAAATAAACCACACTTTTAACCAAAGCATCTTCATGAGAAGATATTTTTGCCATCTTCATTGTAGTATCCACCTTAGTATTTTGGGACACATTTTTGGGTCCTGTGTTGTCTGTCG…
Arahy.03:302738..303542	CCCAGTACAGATATGCATGTTCATCTGTATAAATAGATTGGTCAAGCTATAGTACATTTGTTAGTAGAAAATAATTATACAATTTTCTATTTATTTTTTCTTATTTATTTTTTAAGGGAAGTTGTATTGCAAAGAAATTGTAATGGAATTGGAATAATGTTTTAGCACTATCTTAGAATGGAAATTAAAATTAGAGAAAATGGGGTCCACAAGCACAAACACAAAGTGAGGAAAAAGTATAGTTATAAGGAACATAGTCACATACACTATATCTAATAATAATATTATGGTGGATACTACAATGAAGATGGCATAATTGTCTTCATATGAGTATATTTCTTTTTGACCTTTGGATGATGGATTGTATGGTTAGATTTTGATATTTATAAAAGTGTTGTT…
Arahy.05:8322807..8323451	AGCACTATTGGCCTTGCCTTCATTTTCAGATTCTGCTTTTGCGGAAAAGAAAGAGAGAGAGTTTTGTGGTTTGTGCAGAGAGAAAAAAGGGGTTAGAGAGTGTTGGCACTGAAAGCTAGCAATGAAAGGCCAACGGATTTGGTGAGAGGGAGGGAGGGAAAGTGAGTGACGATTGGATTGGCCAACCAAAAACGTTAAATTAACATCACACAACCCCACATTATCATTTGGTGGATACTACAATGAAGATGGCATAATTGTCTTCATATGAGTATATTTCTTTTTGACCTTTGGATGATGGATTGTATGGTTAGATTTTGATATTTATAAAAGTGTTGTTTTTGTTTAAAGTGTGGCTAAATAAATAAACCACACTTTTAACCAAAGCATCTTCATGAG…
Arahy.07:2428236..2428796	TCGCTCCATGACATACACAAGACTAAGACTAAAAATAGTAACATGCATATACACGTGAGAGGTTAATTATTAGATAATAGAGTGAGAGGAAAACAAGTGTTCCCATCGTATTGTTTACCTGGTATGTTGAAATATACAAGGGAACGATAATGATATTAATGTGCAATGCAATGTGGATGATGAAAATATGTTACTTCAAAATGATTGGTGAAGATATTAAATTAGATAAGGAAGGAATGAAGGAAACTGGTAAATATATAGAAATGACGAAAAAAATAAGGTGGATACTACAATGAAGATGGCATAATTGTCTTCATATGAGTATATTTCTTTTTGACCTTTGGATGATGGATTGTATGGTTAGATTTTGATATTTATAAATGTGTTGTTTTTGTTTAA…
Arahy.09:109651077..109651650	ATTCTCAGCCAAGTCAAGCAACTCAGGGTGCCATTCAGCTATGGCTGCTTTCGACTCTTGACCAATCTCTTCCCTGTAATCGAAACTGGCAGGCGGGGCTTTGATCGAAACCTTGCTCAATGCTCTGATTTGAGGTTTTCTTGAGAAGAGTACTGCAGGGAAGCTTGATTTCATAATAATGGAGTCCATAGAATAATATGGTACACACAAATTAAAGGGATGATAGTGTATATATATCAAACACAAATGTAACAAACAAACGTCCTACACCTGTACACCACACATTGTTTTTAGGTGGATACTACAATGAAGATGGCATAATTGTCTTCATATGAGTATATTTCTTTTTGACCTTTGGATGATGGATTGTATGGTTAGATTTTGATATTTATAAAAGTG…
Arahy.11:145330467..145331149	GTGATGACGTGTCACAACGCTAAACGTGGCTTCGGCGGTGAAGCTGGCGGACCCTGCGCCTTCTCAGTCGCGTTAACAATTCATTAATCAGTAATCACTATTTTCTTTGGATCCCTCAACTACATCTACACTTCATTAAATTACTACTATCTATTATCTAAACTAATTAAATTACCATGAAAGTAATAAAGTAATCATAAGTTCATAACCATGCATTTTGTATTCAAATAAGGTGGATACTACAATGAAGATGGCATAATTGTCTTCATATGAGTATATTTCTTTTTGACCTTTGGATGATGGATTGTATGGTTAGATTTTGATATTTATAAATGTGTTGTTTTTGTTTAAAGTGTGGCTAAATAAATAAACCACACTTTTAACTAAAGCATCTTCATG…
Arahy.12:104803927..104804630	TAGGGACATTTTGGTCCGAAGGATGATTTTAAAACAAATTGAAACTTTAGGGACCATTTTGAAACAAAAAAAAAGACAAAAAACGAAAAAAATTTTTAATCCCTACGTTAGGGACCAAAATCATACTTAACCATAATATTTAATGGTTATGAGATTTGAAATATCAATATGTCATAAAAGGACGATGGCATATTTAAAAGGTGGATACTACTATGAAGATGGCAAAAATATCTTCTTATGAAGATGCTTTGGTTAAAAGTGTGGTTTATTTATTTAGCCACACTTTAAACAAAAACAACACTTTTATAAATATCAAAATCTAACCATACAATCCATCATCCAAAGGTCAAAAAGAAATATACTCATATGAAAATAATTATGCCATCTTCATTGTAGTAT…
Arahy.13:12463248..12463854	CACAACTCCGTCCACTTAGCTTTTGAGAGTAAGATAACGTACGTATTCTAGATGTTGTCAATCTCTAGTTTGAAAATTATTGGAAATAAATGTACCTATTTAAAGGATAATTGCATCAAAATATGTTACAGAAACAATCCTTCTAACTGTGTTATATTTATATATAAATATATGTATTAATATTTTATATTTTAATATATATTTTATATAAGTAGTTAATTTAATAACTGATTTTTAGTATGTGTTGTTTTATTTTATGGTGGATACTACAATGAAGATGGCATAATTGTCTTCATATGAGTATATTTCTTTTTGACCTTTGGATGATGGATTGTATGGTTAGATTTTGATATTTATAAAAGTGTTGTTTTTGTTTAAAGTGTGGCTAAATAAATAAAC…
Arahy.14:1246595..1247308	CACAATCATCTCGCGTCAACATATGATTCGAAAAAAGATTGCACTTAAAGAGAATAATGTACGTAGTCTAACCCGATAATTATACTCGTGATTGTTTTTATGGCTTGATCCCAAGTTAAAATTAATTTAGAGATTTAAATTTTAAATTAAATGTTAATAATATAAACTTAAGGGTAATAAATTAATTTAAGAATTTAAAAAATGCTGGACCAATTTTAATTAGGTGGATACTACAATGAAGATGGCATAATTGTCTTCATATGAGTATATTTCTTTTTGACCTTTGGATGATGGATTGTATGGTTAGATTTTGATATTTATAAAAGTGTTGTTTTTGTTTAAAGTGTGGCTAAATAAATAAACCACACTTTTAACCAAAGCATCTTCATGAGAAGATAT…
Arahy.15:8417008..8417614	GTATTCATGATGCTAGGAGAGAGAAAATTGCCAATTGTTGTACACTTGCACGTGGTATATTATCTTGTTAATTATATTGTTATATTAATTATGAAATATTCATTATGATGATTTTTTATGCTTAAAGATAATACTAATCACCTGTTTTTTCAACTTCTAAAGTTGGTGTGTCATTCTGAAAATTAGTCTGTTAATTTATAAGAGTCTTTACTTAGGCATTTATTCAAATAAAGATACCAAAAAACACATAACGATATTTTGTTTAGGTGGATACTACAATGAAGATGGCAAAAATATCTTCTCATGAAGATGCTTTGGTTAAAAGTGTGGTTTATTTATTTAGCCACACTTTAAACAAAAACAACACTTTTATAAATATCAAAATCTAACCATACAATC…
Arahy.18:48326860..48327510	CGGAATCTCCATCCTCTCTGTTATTTTCAAGCAGAAGTAGAGGCTCATGTTTCTCTCTGCATTCTTTTTCCTTTTTTTTTTTAATTATTCTTAAGTTTGGGGAGTTTTGAGTGAGAGGTTTTGGGGGACCATAGCTTGTAGCTTTTGGGTGTAGTATAGCAAAATGAAAGCTCAGCTGGGTCTCTGCTTATTCTTTCACTTAAATTTTAGATGTCATGAAAAAGTCTTGAGGGAAAACAACAAGTTGTGTGTATATCACAATATAGATTATTATGTGATATATGATATTGTGTAAGGTGGATACTACAATGAAGATGGCATAATTGTCTTCATATGAGTATATTTCTTTTTGACCTTTGGATGATGGATTGTATGGTTAGATTTTGATATTTATAAAAG…
Arahy.19:10811316..10811920	TTGGATCCGTGACGAAATTAGATTATGTGACATTGAGGCTTGGTTTTATTATGGTAAGATTCTAGCATACCATGTTAAATATTAATTAAGCACCAAATTAATACTTGAATTATTATTTATTTATTTTTGTGTTTGTCTCTGTTTTAGACCCACTGCAGGGGAAATCCAAAGTTTAATTTTCACAAGTATATGATTCGTGCTCTTGAAGATGATTTCAAGAAAGTTGTTGGTATAAGGTATAATTAATTGGTGGATACTACAATGAAGATGGCATAATTGTCTTCATATGAGTATATTTCTTTTTGACCTTTGGATGATGGATTGTATGGTTAGATTTTGATATTTATAAAAGTGTTGTTTTTGTTTAAAGTGTGGCTAAATAAATAAACCACACTTTTA…
