# Supplementary material for: Identification and characterization of transposable element AhMITE1 in the genomes of cultivated and two wild peanuts
Source: BMC Genomics. 2022 Jul 11;23:500. doi: 10.1186/s12864-022-08732-0 (PMC9277781; doi:10.1186/s12864-022-08732-0)
Supplement: Supplementary file 21 — Additional file 21: Supplementary table 11. [file 12864_2022_8732_MOESM21_ESM.xlsx]

## Sheet: Sheet1
Supplementary Table 11. A PERL script (movingwindow.pl) used in this study.
#!/usr/bin/perl #print("input bps:(for test)\n"); #$line=<STDIN>; $data=$ARGV[0]; $filename=$ARGV[1]; $step=$ARGV[2]; open(FHD,"<$data")or die $!; open(OUT,">$filename")or die $!; my $num=0; my $count=-1; @seq=<FHD>; foreach(@seq){ $count++; if(/>Chr(.*)/g) {chomp $seq[$count]; #print OUT "$seq[$count]\t"; my $next=$count+1; $line=$seq[$next]; print $line; for($i=0;$i<length($line);$i=$i + $step)…
