# Supplementary material for: Identification and characterization of transposable element AhMITE1 in the genomes of cultivated and two wild peanuts
Source: BMC Genomics. 2022 Jul 11;23:500. doi: 10.1186/s12864-022-08732-0 (PMC9277781; doi:10.1186/s12864-022-08732-0)
Supplement: Supplementary file 22 — Additional file 22: Supplementary table 12. [file 12864_2022_8732_MOESM22_ESM.xlsx]

## Sheet: Sheet1
Supplementary Table 12. Primers used in this study.
Locations	Primer Name	Forward primer (5'-3')	Reverse primer (5'-3')
Arahy.01:21057947..21058751	XL1	TGCATAGATCGATGATGGATGAGT	TGGAGATAAAAGATGATGGGAAGT
Arahy.03:302738..303542	XL3	CCCAGTACAGATATGCATGTTCA	GAGCATTTACCTCTCTATTATCTGC
Arahy.05:8322807..8323451	XL5	AGCACTATTGGCCTTGCCTT	TGTTCCTTGACTTTAGGGTAAGT
Arahy.07:2428236..2428796	XL7	TCGCTCCATGACATACACAAGA	TGCGCATTTTTACTTCCATCACA
Arahy.09:109651077..109651650	XL9	ATTCTCAGCCAAGTCAAGCAAC	GTACAATCTCATTTGAAAGGCAAAA
Arahy.11:145330467..145331149	XL11	GTGATGACGTGTCACAACGC	ACTAAATCTATTTCCCAACCCAGA
Arahy.12:104803927..104804630	XL12	TAGGGACATTTTGGTCCGAAGG	TTGTTGCATCGTGGACTGAA
Arahy.13:12463248..12463854	XL13	CACAACTCCGTCCACTTAGC	TAGTCCGACCCATTTCCATATCC
Arahy.14:1246595..1247308	XL14	CACAATCATCTCGCGTCAACA	AAGTTTCAGTGGGTAGAGCG
Arahy.15:8417008..8417614	XL15	GTATTCATGATGCTAGGAGAGAGAA	GTTAAGCAACCCAAATTTTTCTCAA
Arahy.18:48326860..48327510	XL18	CGGAATCTCCATCCTCTCTGTTA	CATCACTAGGACGAGAAGGAAGTC
Arahy.19:10811316..10811920	XL19	TTGGATCCGTGACGAAATTAGA	AGCAACAAGAAGATGACCACA
RT-PCR primers
Gene	Primer Name	Forward primer (5'-3')	Reverse primer (5'-3')
Arahy.7UQ7HQ	AL1	CGCTTTCATCAGGAGAGGA	TGTTAGTGCGACTGCGGTA
Arahy.8H8JUA	AL2	TGACAGAGATGCTGAGGCT	CCCTTGTTCTGGTATGGTATGT
